# Supplementary material for: Gene expression profiling and histopathological characterization of triple-negative/basal-like breast carcinomas
Source: Breast Cancer Res. 2007 Oct 2;9(5):R65. doi: 10.1186/bcr1771 (PMC2242660; doi:10.1186/bcr1771)
Supplement: Additional file 5 — A figure showing validation of the Rotterdam ER-negative prognosis signature. (a) Hierarchical cluster analysis of 71 triple-negative tumors with the 16-prognosis-gene signature as described by Wang et al. [14]. The black and white bar between the tumor dendogram and the gene-expression matrix represents tumors that develop distant metastases (black box) and those that remain metastasis free (white box). (b) Metastasis-free survival of 71 patients with triple-negative breast carcinomas, comparing the left branch to the right branch of the hierarchical cluster analysis as depicted in part a. [file bcr1771-S5.xls]

## Sheet: Table S1
Significant Genes List
Input Parameters
	Imputation Engine			10-Nearest Neighbor Imputer
	Data Type			Censored survival data
	Number of Permutations			1000
	Blocked Permutation?			FALSE
	RNG Seed			1234567
	Delta			0.02
	(Upper Cutoff, Lower Cutoff)			(0.06226, -∞)
Computed Quantities
	Computed Exchangeability Factor S0			0.745337
	S0 percentile			0
	False Significant Number (Median, 90 percentile)			(3,601.00000, 4,177.00000)
	False Discovery Rate (Median, 90 percentile)			(97.00970, 112.52694)
	Pi0Hat			1
3712 Positive Significant Genes
	Row	Gene Name	Gene ID	Score(d)	Numerator(r)	Denominator(s+s0)	q-value (%)
	4620	319460	http://genome-www4.stanford.edu/cgi-bin/SMD/source/sourceResult?choice=Gene&option=Name&criteria=	2.49248	10.6349	4.26679	97.0097
	7625	333750	http://genome-www4.stanford.edu/cgi-bin/SMD/source/sourceResult?choice=Gene&option=Name&criteria=	2.35694	6.44463	2.73432	97.0097
	2957	312314	http://genome-www4.stanford.edu/cgi-bin/SMD/source/sourceResult?choice=Gene&option=Name&criteria=	2.21901	10.6744	4.81046	97.0097
	1410	306383	MEST	2.19881	14.3975	6.54782	97.0097
	1988	308438	EFHD1	2.19238	14.8483	6.7727	97.0097
	5862	325462	KRT16	2.18225	10.4079	4.76934	97.0097
	4941	321015	INHBB	2.16588	9.87671	4.56014	97.0097
	1352	306104	COMP	2.13007	10.3089	4.83972	97.0097
	5347	323134	GREM1	2.11051	11.6822	5.53525	97.0097
	7111	331290	http://genome-www4.stanford.edu/cgi-bin/SMD/source/sourceResult?choice=Gene&option=Name&criteria=	2.1069	11.8022	5.6017	97.0097
	2729	311367	http://genome-www4.stanford.edu/cgi-bin/SMD/source/sourceResult?choice=Gene&option=Name&criteria=	2.0831	11.4209	5.48264	97.0097
	7324	332371	FN1	2.0807	7.52315	3.61568	97.0097
	2084	308806	SIPA1L2	2.07871	7.94623	3.82267	97.0097
	5257	322725	CKB	2.02826	13.4052	6.6092	97.0097
	6584	328395	IGFBP5	2.01149	11.4599	5.69723	97.0097
	2790	311666	CDKN1C	2.00353	10.5977	5.28954	97.0097
	3535	314556	CILP	2.00261	6.92767	3.45933	97.0097
	7283	332152	http://genome-www4.stanford.edu/cgi-bin/SMD/source/sourceResult?choice=Gene&option=Name&criteria=	1.98289	6.23166	3.14272	97.0097
	818	303782	GOLGA3	1.96476	4.32699	2.2023	97.0097
	2463	310288	KIAA0657	1.94605	7.04287	3.61906	97.0097
	7218	331803	BNC2	1.93098	6.04605	3.13107	97.0097
	2001	308489	FHL2	1.92873	9.08903	4.71245	97.0097
	5366	323234	PRRX2	1.91765	5.98865	3.12291	97.0097
	5131	321970	http://genome-www4.stanford.edu/cgi-bin/SMD/source/sourceResult?choice=Gene&option=Name&criteria=	1.91406	5.39455	2.81837	97.0097
	5007	321306	ALS2CR16	1.91085	7.90437	4.13657	97.0097
	1884	308041	http://genome-www4.stanford.edu/cgi-bin/SMD/source/sourceResult?choice=Gene&option=Name&criteria=	1.87627	5.33469	2.84325	97.0097
	4855	320686	SYNCOILIN	1.87077	6.0528	3.23547	97.0097
	6163	326716	MGC23401	1.86199	5.51389	2.96129	97.0097
	3100	312907	LOXL2	1.83824	7.78002	4.23232	97.0097
	7092	331196	http://genome-www4.stanford.edu/cgi-bin/SMD/source/sourceResult?choice=Gene&option=Name&criteria=	1.82462	5.6712	3.10816	97.0097
	3527	314534	SENP7	1.80073	5.13123	2.84954	97.0097
	1977	308419	FN1	1.79865	8.85724	4.92437	97.0097
	1732	307505	COL12A1	1.79562	9.95084	5.54173	97.0097
	6024	326226	WIG1	1.78138	4.4016	2.47089	97.0097
	4532	318978	ADAMTS3	1.7771	5.69945	3.20716	97.0097
	7579	333609	F2R	1.77454	5.90248	3.32619	97.0097
	2714	311315	RASL11B	1.76602	4.78003	2.70667	97.0097
	6666	328874	http://genome-www4.stanford.edu/cgi-bin/SMD/source/sourceResult?choice=Gene&option=Name&criteria=	1.76401	7.1319	4.04302	97.0097
	5801	325176	HTRA3	1.76263	9.64828	5.4738	97.0097
	1976	308418	FN1	1.73587	8.8896	5.12113	97.0097
	5410	323466	SPINT2	1.7321	5.21051	3.0082	97.0097
	5207	322434	DACT1	1.73009	7.93968	4.58916	97.0097
	1163	305340	MSLN	1.72751	14.8891	8.6188	97.0097
	7385	332640	http://genome-www4.stanford.edu/cgi-bin/SMD/source/sourceResult?choice=Gene&option=Name&criteria=	1.71395	11.3351	6.61345	97.0097
	7160	331491	http://genome-www4.stanford.edu/cgi-bin/SMD/source/sourceResult?choice=Gene&option=Name&criteria=	1.71285	5.54415	3.2368	97.0097
	975	304495	TIMP3	1.70567	8.32803	4.88255	97.0097
	1024	304726	DHRS7	1.69521	5.18965	3.06136	97.0097
	834	303843	LAMB1	1.69381	6.08575	3.59293	97.0097
	5928	325855	JMJD1C	1.68889	5.0557	2.9935	97.0097
	2669	311132	EDN2	1.68782	9.75187	5.7778	97.0097
	6789	329564	http://genome-www4.stanford.edu/cgi-bin/SMD/source/sourceResult?choice=Gene&option=Name&criteria=	1.67377	5.5817	3.33481	97.0097
	1847	307889	LOX	1.67265	7.12985	4.26261	97.0097
	3099	312906	LOXL2	1.66616	8.41453	5.05026	97.0097
	1477	306632	ACTA2	1.66488	8.94553	5.37309	97.0097
	5413	323469	LOC90522	1.66346	4.15445	2.49747	97.0097
	1446	306493	AK1	1.66287	4.96821	2.98773	97.0097
	5741	324915	PDCD6IP	1.65944	4.72321	2.84626	97.0097
	20	300084	RBM5	1.65941	4.64411	2.79864	97.0097
	7000	330755	http://genome-www4.stanford.edu/cgi-bin/SMD/source/sourceResult?choice=Gene&option=Name&criteria=	1.65932	6.24898	3.76598	97.0097
	3601	314840	LNX2	1.65669	4.52862	2.73354	97.0097
	5530	323908	RAB31	1.65025	6.65917	4.03524	97.0097
	2946	312278	PPP1R1B	1.645	12.8333	7.80142	97.0097
	2080	308791	FLJ20508	1.64293	3.39076	2.06385	97.0097
	5631	324387	EFNA1	1.63774	7.06254	4.31237	97.0097
	7047	330965	PLN	1.63595	5.55996	3.39862	97.0097
	6313	327271	http://genome-www4.stanford.edu/cgi-bin/SMD/source/sourceResult?choice=Gene&option=Name&criteria=	1.62589	3.96241	2.43706	97.0097
	3215	313330	NT5E	1.62219	6.87905	4.24058	97.0097
	5866	325484	http://genome-www4.stanford.edu/cgi-bin/SMD/source/sourceResult?choice=Gene&option=Name&criteria=	1.61972	8.5874	5.30179	97.0097
	3379	313982	ALDH1B1	1.61791	4.80131	2.9676	97.0097
	7726	334279	http://genome-www4.stanford.edu/cgi-bin/SMD/source/sourceResult?choice=Gene&option=Name&criteria=	1.61345	6.39854	3.96576	97.0097
	6537	328093	LOC285398	1.6046	4.96849	3.0964	97.0097
	4594	319276	http://genome-www4.stanford.edu/cgi-bin/SMD/source/sourceResult?choice=Gene&option=Name&criteria=	1.59939	8.6374	5.40043	97.0097
	5769	325039	KRT5	1.59637	11.6348	7.28832	97.0097
	933	304298	GADD45B	1.59446	5.67873	3.56155	97.0097
	2289	309585	EPC1	1.58875	6.19715	3.90064	97.0097
	5514	323863	http://genome-www4.stanford.edu/cgi-bin/SMD/source/sourceResult?choice=Gene&option=Name&criteria=	1.57231	7.15806	4.55258	97.0097
	2979	312420	RAMP1	1.5721	6.85542	4.36067	97.0097
	4671	319779	http://genome-www4.stanford.edu/cgi-bin/SMD/source/sourceResult?choice=Gene&option=Name&criteria=	1.5688	6.80518	4.33783	97.0097
	5363	323226	http://genome-www4.stanford.edu/cgi-bin/SMD/source/sourceResult?choice=Gene&option=Name&criteria=	1.56634	5.68188	3.6275	97.0097
	6834	329785	http://genome-www4.stanford.edu/cgi-bin/SMD/source/sourceResult?choice=Gene&option=Name&criteria=	1.56508	8.23	5.2585	97.0097
	2396	310014	INHBA	1.56454	4.12663	2.63761	97.0097
	6633	328706	http://genome-www4.stanford.edu/cgi-bin/SMD/source/sourceResult?choice=Gene&option=Name&criteria=	1.56358	4.28052	2.73764	97.0097
	787	303661	PXN	1.56252	4.50667	2.88424	97.0097
	3349	313880	ORM1	1.5611	16.7015	10.6986	97.0097
	7408	332742	LOC160313	1.55667	9.75139	6.26427	97.0097
	3434	314186	SULF1	1.55541	5.21559	3.3532	97.0097
	1975	308417	FN1	1.55526	7.51605	4.83265	97.0097
	7112	331291	LOC114659	1.55474	3.344	2.15085	97.0097
	5381	323324	FLJ13479	1.55415	4.0079	2.57884	97.0097
	5681	324618	AGPAT2	1.55187	5.49701	3.5422	97.0097
	6862	329970	http://genome-www4.stanford.edu/cgi-bin/SMD/source/sourceResult?choice=Gene&option=Name&criteria=	1.55014	4.30902	2.77976	97.0097
	7100	331249	http://genome-www4.stanford.edu/cgi-bin/SMD/source/sourceResult?choice=Gene&option=Name&criteria=	1.54654	5.94089	3.84141	97.0097
	4282	317695	C18orf14	1.54342	5.68678	3.68452	97.0097
	1141	305257	SYTL4	1.54028	4.44531	2.88603	97.0097
	5095	321752	RHOBTB3	1.5393	6.42223	4.17216	97.0097
	4641	319597	http://genome-www4.stanford.edu/cgi-bin/SMD/source/sourceResult?choice=Gene&option=Name&criteria=	1.53185	5.75366	3.75603	97.0097
	3284	313610	FLNB	1.53063	5.05223	3.30075	97.0097
	2438	310200	COL10A1	1.52913	10.3085	6.74143	97.0097
	1110	305096	DKFZp564I1922	1.52844	6.16823	4.03564	97.0097
	4215	317367	ADM	1.52238	7.21417	4.73875	97.0097
	5736	324897	PARVA	1.52182	4.92504	3.23628	97.0097
	1428	306418	AEBP1	1.52159	7.2707	4.77835	97.0097
	4458	318501	http://genome-www4.stanford.edu/cgi-bin/SMD/source/sourceResult?choice=Gene&option=Name&criteria=	1.51813	5.8493	3.85297	97.0097
	1725	307488	MFAP5	1.51585	5.40861	3.56805	97.0097
	6598	328496	http://genome-www4.stanford.edu/cgi-bin/SMD/source/sourceResult?choice=Gene&option=Name&criteria=	1.51238	4.80147	3.17478	97.0097
	907	304182	C6orf48	1.51149	5.44849	3.60472	97.0097
	738	303382	B4GALT1	1.50807	4.08008	2.7055	97.0097
	3072	312807	LOC91316	1.50669	5.6495	3.74961	97.0097
	5873	325503	KRT10	1.50451	4.47009	2.97113	97.0097
	2160	309061	NRP2	1.50392	5.65481	3.76004	97.0097
	120	300561	KAL1	1.50359	6.10685	4.06152	97.0097
	1978	308420	http://genome-www4.stanford.edu/cgi-bin/SMD/source/sourceResult?choice=Gene&option=Name&criteria=	1.50281	6.97947	4.64428	97.0097
	2348	309832	TBC1D15	1.49652	3.48874	2.33124	97.0097
	5550	324038	NDUFS5	1.49478	4.39959	2.9433	97.0097
	6056	326365	EPAS1	1.4937	4.83653	3.23796	97.0097
	1778	307675	ASCC3	1.49293	5.2684	3.52889	97.0097
	4582	319214	SMG1	1.49257	5.31276	3.55947	97.0097
	4911	320866	TLR5	1.48947	4.81168	3.23046	97.0097
	6520	327960	http://genome-www4.stanford.edu/cgi-bin/SMD/source/sourceResult?choice=Gene&option=Name&criteria=	1.48856	5.19346	3.48891	97.0097
	3352	313883	ORM2	1.48673	8.55604	5.75494	97.0097
	3722	315374	GALNT1	1.48545	5.10583	3.43723	97.0097
	2731	311369	http://genome-www4.stanford.edu/cgi-bin/SMD/source/sourceResult?choice=Gene&option=Name&criteria=	1.48416	8.74575	5.89272	97.0097
	2778	311616	EGLN3	1.48292	7.66186	5.16673	97.0097
	2570	310768	PPARBP	1.48267	3.82323	2.57862	97.0097
	1595	307022	CPE	1.48198	7.02389	4.73952	97.0097
	7106	331273	SMA3	1.48194	5.52011	3.72492	97.0097
	1393	306290	AQP1	1.48178	7.04431	4.75395	97.0097
	3934	316083	HNRPLL	1.48084	4.11759	2.78057	97.0097
	1380	306235	DNAJB6	1.47866	5.00582	3.38537	97.0097
	6154	326688	DAG1	1.47705	3.82341	2.58855	97.0097
	1488	306668	LHPP	1.47681	5.14613	3.48463	97.0097
	4270	317638	TRIM48	1.47667	5.16549	3.49807	97.0097
	647	302954	EPB41L2	1.47353	3.46519	2.35163	97.0097
	2764	311522	KIAA0992	1.4706	5.31512	3.61426	97.0097
	5242	322645	PTPLA	1.46375	6.80357	4.64803	97.0097
	2479	310377	TMEPAI	1.46263	5.2626	3.59804	97.0097
	1599	307033	AADAT	1.46222	5.20827	3.5619	97.0097
	6238	326973	GOLPH4	1.45896	5.21547	3.5748	97.0097
	1064	304852	PRKCBP1	1.45774	3.91232	2.68382	97.0097
	586	302663	PLXNA2	1.45682	4.9732	3.41373	97.0097
	3235	313398	KRT7	1.45661	6.41249	4.40234	97.0097
	3286	313616	C13orf9	1.4547	4.71413	3.24062	97.0097
	1849	307896	SPARC	1.45353	6.28312	4.32266	97.0097
	2149	309012	A4GNT	1.45334	4.87513	3.35443	97.0097
	2636	311027	DKFZP434K1421	1.4518	3.91593	2.6973	97.0097
	3486	314394	FBXO11	1.4511	4.00042	2.75681	97.0097
	3350	313881	ORM2	1.44939	9.547	6.58691	97.0097
	4090	316845	PERQ1	1.44888	5.12594	3.53787	97.0097
	2958	312315	http://genome-www4.stanford.edu/cgi-bin/SMD/source/sourceResult?choice=Gene&option=Name&criteria=	1.44818	10.8131	7.46672	97.0097
	6919	330266	NDN	1.44754	5.92439	4.09273	97.0097
	7359	332497	SMA3	1.44591	5.24651	3.6285	97.0097
	2478	310376	TMEPAI	1.44579	5.68639	3.93307	97.0097
	3270	313558	REV1L	1.4444	3.21248	2.2241	97.0097
	792	303683	FXYD5	1.4417	5.94658	4.12471	97.0097
	2588	310850	ZNF339	1.44127	4.15796	2.88493	97.0097
	4716	320003	CPAMD8	1.43903	6.11422	4.24885	97.0097
	5574	324100	http://genome-www4.stanford.edu/cgi-bin/SMD/source/sourceResult?choice=Gene&option=Name&criteria=	1.43572	5.12769	3.5715	97.0097
	845	303893	URB	1.43562	6.51912	4.54098	97.0097
	5964	325973	http://genome-www4.stanford.edu/cgi-bin/SMD/source/sourceResult?choice=Gene&option=Name&criteria=	1.43279	4.41942	3.0845	97.0097
	540	302466	http://genome-www4.stanford.edu/cgi-bin/SMD/source/sourceResult?choice=Gene&option=Name&criteria=	1.43057	5.92056	4.1386	97.0097
	4802	320400	http://genome-www4.stanford.edu/cgi-bin/SMD/source/sourceResult?choice=Gene&option=Name&criteria=	1.43018	8.02386	5.6104	97.0097
	4937	320993	CDC42BPA	1.42929	6.65337	4.65503	97.0097
	3914	316028	SRP9	1.42917	3.40224	2.38058	97.0097
	4643	319603	http://genome-www4.stanford.edu/cgi-bin/SMD/source/sourceResult?choice=Gene&option=Name&criteria=	1.42909	5.22232	3.6543	97.0097
	4317	317870	CCDC3	1.42752	6.11542	4.28395	97.0097
	6543	328138	http://genome-www4.stanford.edu/cgi-bin/SMD/source/sourceResult?choice=Gene&option=Name&criteria=	1.41894	4.54598	3.20379	97.0097
	4293	317737	CRIM1	1.41527	4.78113	3.37825	97.0097
	6057	326366	TOB2	1.41356	4.12362	2.9172	97.0097
	1559	306896	COL1A1	1.41082	7.29939	5.17387	97.0097
	4170	317182	STOM	1.40887	4.10343	2.91257	97.0097
	4901	320827	OLFML2B	1.40718	5.03718	3.57962	97.0097
	7058	331020	http://genome-www4.stanford.edu/cgi-bin/SMD/source/sourceResult?choice=Gene&option=Name&criteria=	1.4059	5.24712	3.73221	97.0097
	4963	321128	ARL7	1.40436	4.44857	3.16769	97.0097
	769	303551	C20orf31	1.4037	4.21638	3.00376	97.0097
	4864	320718	MXRA8	1.40305	7.61064	5.42436	97.0097
	1579	306963	PMP22	1.397	4.52574	3.23962	97.0097
	1997	308464	JMJD1A	1.39682	3.92844	2.81241	97.0097
	976	304496	TIMP3	1.39672	5.96064	4.26759	97.0097
	2426	310137	FKSG14	1.39389	4.91193	3.5239	97.0097
	4363	318040	HSPB8	1.3895	5.6496	4.06592	97.0097
	1573	306944	DKFZp566O084	1.3882	4.12491	2.9714	97.0097
	2288	309583	PLXDC2	1.38434	4.25885	3.07644	97.0097
	7062	331059	http://genome-www4.stanford.edu/cgi-bin/SMD/source/sourceResult?choice=Gene&option=Name&criteria=	1.38289	3.94075	2.84965	97.0097
	4740	320095	ZNF626	1.377	5.19224	3.77069	97.0097
	2032	308612	FARSLB	1.3761	3.85608	2.80218	97.0097
	4016	316509	MFAP3L	1.37543	6.1992	4.5071	97.0097
	3232	313386	SAS	1.37134	3.52371	2.56954	97.0097
	5909	325739	http://genome-www4.stanford.edu/cgi-bin/SMD/source/sourceResult?choice=Gene&option=Name&criteria=	1.37127	5.75594	4.19751	97.0097
	4523	318916	CGI-119	1.37122	3.83551	2.79715	97.0097
	3119	312982	PTGFRN	1.37119	4.13952	3.01892	97.0097
	1726	307489	MFAP5	1.37108	8.79493	6.4146	97.0097
	3592	314775	LRIG3	1.36967	5.13796	3.75123	97.0097
	4964	321129	HEL308	1.36807	3.36811	2.46194	97.0097
	3977	316360	COL8A1	1.36762	8.85275	6.47309	97.0097
	1414	306395	RARRES2	1.36693	5.57035	4.07509	97.0097
	5863	325463	KRT19	1.36663	9.01253	6.59473	97.0097
	1159	305327	DDX26	1.3658	4.14655	3.03599	97.0097
	886	304104	SVIL	1.36422	4.26437	3.12587	97.0097
	3980	316381	http://genome-www4.stanford.edu/cgi-bin/SMD/source/sourceResult?choice=Gene&option=Name&criteria=	1.36196	8.03929	5.90275	97.0097
	6717	329180	FKBP9	1.35999	4.07736	2.99809	97.0097
	906	304181	C6orf48	1.35963	4.67955	3.44179	97.0097
	1136	305233	TIMP1	1.35739	5.34646	3.93879	97.0097
	4313	317862	UPF2	1.35573	3.90702	2.88186	97.0097
	5308	322989	MMP10	1.3557	5.17601	3.81797	97.0097
	3681	315210	ATBF1	1.35491	5.076	3.74638	97.0097
	3491	314411	FER1L3	1.35388	4.54289	3.35547	97.0097
	5428	323532	KLK11	1.35358	9.76395	7.21343	97.0097
	7098	331238	http://genome-www4.stanford.edu/cgi-bin/SMD/source/sourceResult?choice=Gene&option=Name&criteria=	1.34897	5.83895	4.32844	97.0097
	7019	330836	FLJ13236	1.34825	5.48224	4.0662	97.0097
	1115	305142	SRPX	1.34805	6.50149	4.82289	97.0097
	5417	323477	DAPK3	1.34795	3.97985	2.95252	97.0097
	3609	314873	CSAD	1.34777	4.01448	2.97861	97.0097
	992	304560	RBM9	1.34666	3.99747	2.96843	97.0097
	5256	322711	FBN1	1.34407	7.01264	5.21745	97.0097
	3752	315497	ERBB2	1.34282	4.67282	3.47986	97.0097
	5792	325145	http://genome-www4.stanford.edu/cgi-bin/SMD/source/sourceResult?choice=Gene&option=Name&criteria=	1.34144	4.92656	3.6726	97.0097
	4350	317993	http://genome-www4.stanford.edu/cgi-bin/SMD/source/sourceResult?choice=Gene&option=Name&criteria=	1.34071	5.01188	3.73823	97.0097
	242	301113	CSPG2	1.3406	5.88688	4.39122	97.0097
	683	303155	PGR	1.3403	4.50656	3.36237	97.0097
	887	304106	http://genome-www4.stanford.edu/cgi-bin/SMD/source/sourceResult?choice=Gene&option=Name&criteria=	1.33611	4.64948	3.47988	97.0097
	5195	322366	GJB2	1.33488	7.64546	5.72745	97.0097
	7271	332099	ZNF469	1.332	6.31853	4.74364	97.0097
	7708	334198	http://genome-www4.stanford.edu/cgi-bin/SMD/source/sourceResult?choice=Gene&option=Name&criteria=	1.33194	4.11557	3.08989	97.0097
	4371	318088	SPOCK	1.32972	7.1328	5.36413	97.0097
	3822	315740	http://genome-www4.stanford.edu/cgi-bin/SMD/source/sourceResult?choice=Gene&option=Name&criteria=	1.32957	4.23556	3.18568	97.0097
	7044	330957	http://genome-www4.stanford.edu/cgi-bin/SMD/source/sourceResult?choice=Gene&option=Name&criteria=	1.32486	4.7696	3.60008	97.0097
	1391	306288	AQP1	1.32054	7.44912	5.64096	97.0097
	3945	316119	http://genome-www4.stanford.edu/cgi-bin/SMD/source/sourceResult?choice=Gene&option=Name&criteria=	1.32025	6.14567	4.65494	97.0097
	1161	305336	TGFB1I4	1.31758	4.36375	3.31194	97.0097
	3109	312934	BHLHB2	1.31715	4.78308	3.63138	97.0097
	2224	309295	http://genome-www4.stanford.edu/cgi-bin/SMD/source/sourceResult?choice=Gene&option=Name&criteria=	1.31513	5.39947	4.10566	97.0097
	1955	308349	ITGB6	1.31467	9.72415	7.39663	97.0097
	2689	311239	MACF1	1.31306	3.2188	2.45137	97.0097
	4267	317626	ITGB1	1.31233	4.67589	3.56304	97.0097
	3623	314906	DIAPH3	1.31198	4.7693	3.63519	97.0097
	487	302194	SPTB	1.31181	4.47624	3.41226	97.0097
	7345	332448	FLJ34443	1.311	3.7456	2.85706	97.0097
	2590	310858	C20orf103	1.30881	3.19111	2.43818	97.0097
	924	304244	KCNK6	1.30758	3.23116	2.4711	97.0097
	969	304472	DDX17	1.30456	4.32374	3.31433	97.0097
	7309	332289	MYADM	1.30354	4.56084	3.49882	97.0097
	294	301395	BCAR1	1.30247	4.04864	3.10844	97.0097
	117	300549	MRC2	1.30051	5.89338	4.5316	97.0097
	5758	325008	MGMT	1.2996	4.31861	3.32304	97.0097
	1855	307945	ARRDC3	1.2995	4.35293	3.34969	97.0097
	4614	319430	OLFML2A	1.29841	4.10579	3.16217	97.0097
	5616	324328	UBE2V2	1.29727	3.35374	2.58523	97.0097
	3020	312589	TDE1	1.2967	3.09426	2.38625	97.0097
	2527	310575	NRN1	1.29334	7.03281	5.43773	97.0097
	7684	334075	C21orf51	1.29295	2.88308	2.22984	97.0097
	3266	313546	DNAJB2	1.2895	3.38737	2.62689	97.0097
	1823	307824	http://genome-www4.stanford.edu/cgi-bin/SMD/source/sourceResult?choice=Gene&option=Name&criteria=	1.28851	4.20288	3.26182	97.0097
	5825	325347	http://genome-www4.stanford.edu/cgi-bin/SMD/source/sourceResult?choice=Gene&option=Name&criteria=	1.2861	6.02322	4.68334	97.0097
	5712	324744	GUSB	1.28529	5.62389	4.3756	97.0097
	2676	311166	DYRK2	1.28458	3.44283	2.68012	97.0097
	1830	307840	LAMA4	1.28456	4.48313	3.49	97.0097
	3636	314938	SSTR1	1.28259	4.58873	3.57771	97.0097
	925	304247	PSMD8	1.28234	3.11939	2.43258	97.0097
	500	302279	MAP4K4	1.28179	3.7262	2.90704	97.0097
	3484	314388	EMILIN1	1.28064	4.75013	3.70917	97.0097
	5129	321966	COL1A2	1.27821	7.05652	5.52062	97.0097
	3302	313671	RAC1	1.27807	5.5203	4.31926	97.0097
	3274	313572	MRPS6	1.27805	3.69186	2.88867	97.0097
	1014	304681	PYGL	1.27764	4.15511	3.25217	97.0097
	796	303692	HEPH	1.27542	5.03496	3.9477	97.0097
	2862	311910	COL5A1	1.27493	5.13362	4.02659	97.0097
	4846	320657	RBP7	1.27259	7.29087	5.72915	97.0097
	2203	309237	FLJ14525	1.27062	4.2741	3.3638	97.0097
	7230	331878	http://genome-www4.stanford.edu/cgi-bin/SMD/source/sourceResult?choice=Gene&option=Name&criteria=	1.2691	4.4246	3.48642	97.0097
	1986	308434	IGFBP5	1.2642	6.5486	5.18003	97.0097
	426	301954	FLJ20331	1.26263	4.1987	3.32537	97.0097
	4680	319807	http://genome-www4.stanford.edu/cgi-bin/SMD/source/sourceResult?choice=Gene&option=Name&criteria=	1.2621	3.51309	2.78352	97.0097
	5628	324380	THBS3	1.26122	3.14463	2.49333	97.0097
	7240	331935	40057	1.25984	3.88695	3.08526	97.0097
	1222	305615	DKFZP564G2022	1.25978	4.19117	3.3269	97.0097
	1860	307954	C1QTNF3	1.25942	6.14268	4.87738	97.0097
	2368	309896	UBL3	1.25866	3.48829	2.77144	97.0097
	392	301814	CNN2	1.25834	4.27606	3.39817	97.0097
	3452	314275	ITGA11	1.25727	5.2281	4.15828	97.0097
	1063	304851	PRKCBP1	1.25474	3.2213	2.56731	97.0097
	5869	325487	http://genome-www4.stanford.edu/cgi-bin/SMD/source/sourceResult?choice=Gene&option=Name&criteria=	1.25423	5.34476	4.26137	97.0097
	5937	325884	http://genome-www4.stanford.edu/cgi-bin/SMD/source/sourceResult?choice=Gene&option=Name&criteria=	1.254	4.49616	3.58544	97.0097
	7057	331009	http://genome-www4.stanford.edu/cgi-bin/SMD/source/sourceResult?choice=Gene&option=Name&criteria=	1.25339	4.35317	3.47312	97.0097
	5092	321738	WDR41	1.25327	3.72932	2.97567	97.0097
	144	300657	PGM3	1.25271	3.90316	3.11576	97.0097
	5797	325159	AKAP13	1.25085	4.17851	3.34053	97.0097
	4169	317178	UGCG	1.25082	3.60473	2.8819	97.0097
	3295	313637	COG3	1.25038	3.23121	2.58418	97.0097
	3294	313636	COG3	1.25	2.6569	2.12552	97.0097
	365	301699	SFRS8	1.24371	3.07345	2.47119	97.0097
	1196	305485	METRN	1.24258	5.70334	4.58992	97.0097
	1550	306876	LGP2	1.24099	3.95659	3.18827	97.0097
	2747	311436	GAD1	1.24026	3.72623	3.0044	97.0097
	230	301059	VCL	1.23914	4.28392	3.45718	97.0097
	5463	323680	LAMR1	1.23898	3.62537	2.9261	97.0097
	2234	309345	LTBP2	1.23897	5.04174	4.06929	97.0097
	3351	313882	ORM2	1.23879	11.838	9.55611	97.0097
	3886	315922	DAF	1.2364	4.53683	3.66938	97.0097
	1439	306473	COL15A1	1.23621	4.43249	3.58555	97.0097
	4184	317220	PTGES	1.23603	5.64981	4.57094	97.0097
	2104	308871	ID3	1.23444	3.51654	2.8487	97.0097
	3127	313012	SLC38A2	1.23334	3.49798	2.83619	97.0097
	2349	309834	TBC1D15	1.23312	3.07395	2.49282	97.0097
	1485	306661	CUEDC2	1.22908	3.32674	2.7067	97.0097
	6290	327185	MGC40107	1.22684	3.27683	2.67096	97.0097
	1441	306475	ASPN	1.22658	9.19703	7.49811	97.0097
	5760	325011	KRTHB1	1.22605	5.45247	4.44718	97.0097
	516	302331	CYBRD1	1.22557	5.78523	4.72045	97.0097
	3757	315506	FKBP10	1.22554	5.85138	4.77455	97.0097
	324	301538	http://genome-www4.stanford.edu/cgi-bin/SMD/source/sourceResult?choice=Gene&option=Name&criteria=	1.22539	5.0009	4.08106	97.0097
	4029	316545	PIK3R1	1.2248	3.30017	2.69446	97.0097
	5930	325857	JMJD1C	1.22443	2.71211	2.215	97.0097
	6629	328685	http://genome-www4.stanford.edu/cgi-bin/SMD/source/sourceResult?choice=Gene&option=Name&criteria=	1.22318	4.59635	3.75771	97.0097
	4572	319137	FBXO32	1.22126	7.3885	6.04992	97.0097
	2564	310748	INSIG2	1.22087	3.12464	2.55936	97.0097
	181	300864	NDUFS1	1.21979	2.82938	2.31956	97.0097
	3799	315656	SLC2A5	1.21929	3.71259	3.04487	97.0097
	2422	310117	DDX39	1.21876	4.02268	3.30062	97.0097
	2089	308833	MFAP2	1.21847	3.84694	3.15719	97.0097
	3589	314765	SFRS2IP	1.21833	3.58628	2.94359	97.0097
	1937	308251	NKTR	1.21811	4.90813	4.0293	97.0097
	6353	327416	ACN9	1.21664	5.042	4.14419	97.0097
	1012	304669	COCH	1.21604	6.21009	5.10683	97.0097
	1472	306612	UNC5B	1.21377	3.84147	3.16492	97.0097
	2866	311942	ASS	1.21324	5.35009	4.40977	97.0097
	2628	310995	RRAS	1.21169	4.02629	3.32286	97.0097
	4351	317998	SCHIP1	1.21156	4.24534	3.50404	97.0097
	2761	311512	LOXL1	1.21085	5.11841	4.22714	97.0097
	1450	306518	CA9	1.2098	4.01192	3.31618	97.0097
	6277	327134	CTGLF1	1.20902	2.89706	2.39621	97.0097
	3428	314172	SYTL2	1.20895	5.32805	4.40717	97.0097
	2864	311934	LAMA5	1.20829	3.17563	2.6282	97.0097
	644	302946	PGM1	1.20819	3.37844	2.79628	97.0097
	3749	315487	SC65	1.2069	4.93167	4.08623	97.0097
	297	301400	HOMER3	1.20543	4.36719	3.62293	97.0097
	679	303139	IL12RB2	1.20445	6.61112	5.48892	97.0097
	7219	331806	http://genome-www4.stanford.edu/cgi-bin/SMD/source/sourceResult?choice=Gene&option=Name&criteria=	1.20413	4.7705	3.96178	97.0097
	7718	334249	http://genome-www4.stanford.edu/cgi-bin/SMD/source/sourceResult?choice=Gene&option=Name&criteria=	1.20404	3.87029	3.21441	97.0097
	1617	307103	LGR4	1.20202	5.20618	4.33119	97.0097
	7233	331889	C14orf78	1.20076	5.37358	4.47513	97.0097
	4862	320716	B3GALT6	1.1994	3.57501	2.98068	97.0097
	2537	310604	SCGB2A1	1.19939	7.87418	6.56517	97.0097
	2287	309582	PLXDC2	1.19902	4.6105	3.84521	97.0097
	4172	317184	GSN	1.1985	4.57101	3.81394	97.0097
	942	304343	MICAL3	1.19802	3.14258	2.62314	97.0097
	2743	311417	LRRC17	1.19733	5.53381	4.6218	97.0097
	6247	326995	http://genome-www4.stanford.edu/cgi-bin/SMD/source/sourceResult?choice=Gene&option=Name&criteria=	1.19705	4.1715	3.48482	97.0097
	1438	306471	OGN	1.19504	4.41871	3.69755	97.0097
	6721	329205	http://genome-www4.stanford.edu/cgi-bin/SMD/source/sourceResult?choice=Gene&option=Name&criteria=	1.19451	3.77503	3.16032	97.0097
	7252	332003	http://genome-www4.stanford.edu/cgi-bin/SMD/source/sourceResult?choice=Gene&option=Name&criteria=	1.19448	3.48691	2.91919	97.0097
	2144	308995	CHR2SYT	1.19369	3.72785	3.12296	97.0097
	1990	308443	EHBP1	1.19239	3.71249	3.11348	97.0097
	5810	325239	OSCAR	1.19143	4.05437	3.40294	97.0097
	50	300232	KRTHA3A	1.19083	3.96292	3.32786	97.0097
	552	302516	BCS1L	1.1899	3.10124	2.60629	97.0097
	7478	333071	http://genome-www4.stanford.edu/cgi-bin/SMD/source/sourceResult?choice=Gene&option=Name&criteria=	1.18835	4.61534	3.88382	97.0097
	5249	322664	PRSS11	1.18727	5.88862	4.95981	97.0097
	5829	325367	SOCS5	1.18717	3.41255	2.87452	97.0097
	955	304435	HRIHFB2122	1.18696	3.39811	2.86286	97.0097
	4213	317360	UROS	1.18612	3.63676	3.0661	97.0097
	5757	325000	KRT8	1.18444	5.17584	4.36987	97.0097
	6135	326608	http://genome-www4.stanford.edu/cgi-bin/SMD/source/sourceResult?choice=Gene&option=Name&criteria=	1.18435	4.61135	3.89356	97.0097
	6073	326411	MRGPRF	1.18409	3.36603	2.84271	97.0097
	5597	324215	PPIC	1.18367	4.47446	3.78015	97.0097
	6415	327585	http://genome-www4.stanford.edu/cgi-bin/SMD/source/sourceResult?choice=Gene&option=Name&criteria=	1.17939	2.86993	2.4334	97.0097
	3262	313531	SP110	1.17714	4.3344	3.68213	97.0097
	7167	331529	http://genome-www4.stanford.edu/cgi-bin/SMD/source/sourceResult?choice=Gene&option=Name&criteria=	1.17667	3.12205	2.6533	97.0097
	4794	320379	http://genome-www4.stanford.edu/cgi-bin/SMD/source/sourceResult?choice=Gene&option=Name&criteria=	1.17633	4.38164	3.72484	97.0097
	2908	312138	PPT1	1.17548	2.66406	2.26635	97.0097
	6950	330456	MLF1	1.17451	5.22911	4.45216	97.0097
	3162	313140	STATIP1	1.17447	3.13525	2.66949	97.0097
	6674	328928	http://genome-www4.stanford.edu/cgi-bin/SMD/source/sourceResult?choice=Gene&option=Name&criteria=	1.17445	3.63297	3.09333	97.0097
	2836	311812	BST2	1.17431	6.07496	5.17323	97.0097
	6508	327925	http://genome-www4.stanford.edu/cgi-bin/SMD/source/sourceResult?choice=Gene&option=Name&criteria=	1.17412	3.1573	2.68909	97.0097
	222	301025	FLJ10808	1.1735	3.26008	2.77809	97.0097
	846	303894	URB	1.17311	4.66139	3.97353	97.0097
	3686	315229	CDH11	1.17064	5.54054	4.7329	97.0097
	7451	332954	http://genome-www4.stanford.edu/cgi-bin/SMD/source/sourceResult?choice=Gene&option=Name&criteria=	1.1702	3.56179	3.04374	97.0097
	2337	309776	PSPC1	1.16943	4.05584	3.46821	97.0097
	1757	307610	STK38	1.16827	3.37594	2.88969	97.0097
	5575	324109	GABBR1	1.16814	4.84605	4.14853	97.0097
	3102	312917	http://genome-www4.stanford.edu/cgi-bin/SMD/source/sourceResult?choice=Gene&option=Name&criteria=	1.16804	3.09476	2.64952	97.0097
	5483	323759	DDIT4	1.16693	5.00181	4.2863	97.0097
	1362	306160	LOC85865	1.16507	3.41084	2.92758	97.0097
	87	300376	MMP23B	1.16166	6.85229	5.89872	97.0097
	397	301832	PMS1	1.15929	4.01619	3.46434	97.0097
	6222	326916	http://genome-www4.stanford.edu/cgi-bin/SMD/source/sourceResult?choice=Gene&option=Name&criteria=	1.15663	4.56735	3.94884	97.0097
	3950	316150	SIAT2	1.15502	2.73828	2.37076	97.0097
	1807	307778	http://genome-www4.stanford.edu/cgi-bin/SMD/source/sourceResult?choice=Gene&option=Name&criteria=	1.15365	3.10449	2.69102	97.0097
	7672	334015	FLJ14054	1.15364	5.13101	4.44768	97.0097
	4407	318242	CDYL	1.15293	2.90577	2.52034	97.0097
	3062	312771	http://genome-www4.stanford.edu/cgi-bin/SMD/source/sourceResult?choice=Gene&option=Name&criteria=	1.15265	4.03213	3.49814	97.0097
	2085	308809	RLF	1.15135	3.08653	2.68079	97.0097
	5133	321972	IGF2R	1.15127	2.94672	2.55953	97.0097
	2978	312419	PER2	1.14953	3.20767	2.79043	97.0097
	4649	319654	NBL1	1.1466	5.30196	4.62408	97.0097
	720	303316	TAF9L	1.14605	3.24354	2.83019	97.0097
	6176	326767	http://genome-www4.stanford.edu/cgi-bin/SMD/source/sourceResult?choice=Gene&option=Name&criteria=	1.14514	3.05275	2.66582	97.0097
	4289	317719	DIXDC1	1.14481	2.94252	2.57031	97.0097
	370	301722	VMP1	1.14402	3.36385	2.94038	97.0097
	6434	327636	MGC40157	1.14352	4.14039	3.62074	97.0097
	1296	305918	ILVBL	1.14297	3.92642	3.43526	97.0097
	5938	325887	LAMB2	1.1415	2.79677	2.45009	97.0097
	5449	323622	http://genome-www4.stanford.edu/cgi-bin/SMD/source/sourceResult?choice=Gene&option=Name&criteria=	1.14072	2.87231	2.51798	97.0097
	4274	317650	HSPC148	1.14038	2.9474	2.58457	97.0097
	2710	311304	SGCE	1.14024	4.03248	3.53652	97.0097
	1275	305791	ECH1	1.14013	3.10317	2.72178	97.0097
	2068	308743	FLJ23091	1.1401	6.28602	5.51357	97.0097
	7265	332065	http://genome-www4.stanford.edu/cgi-bin/SMD/source/sourceResult?choice=Gene&option=Name&criteria=	1.13958	4.76041	4.17732	97.0097
	7425	332820	http://genome-www4.stanford.edu/cgi-bin/SMD/source/sourceResult?choice=Gene&option=Name&criteria=	1.13912	2.66193	2.33682	97.0097
	3512	314481	ATIC	1.13868	2.80204	2.46078	97.0097
	3234	313397	http://genome-www4.stanford.edu/cgi-bin/SMD/source/sourceResult?choice=Gene&option=Name&criteria=	1.13725	5.66795	4.98389	97.0097
	1557	306894	PPP1R9B	1.13267	2.66489	2.35275	97.0097
	6793	329575	http://genome-www4.stanford.edu/cgi-bin/SMD/source/sourceResult?choice=Gene&option=Name&criteria=	1.12996	3.78281	3.34772	97.0097
	7344	332447	http://genome-www4.stanford.edu/cgi-bin/SMD/source/sourceResult?choice=Gene&option=Name&criteria=	1.12776	3.43755	3.04812	97.0097
	2745	311427	MYO1B	1.12557	3.02821	2.69037	97.0097
	5929	325856	JMJD1C	1.12381	4.04086	3.59568	97.0097
	3518	314498	NAB1	1.12321	2.75583	2.45353	97.0097
	7648	333901	http://genome-www4.stanford.edu/cgi-bin/SMD/source/sourceResult?choice=Gene&option=Name&criteria=	1.12199	3.77871	3.36786	97.0097
	6897	330159	TM4SF7	1.12168	2.41995	2.15742	97.0097
	2867	311957	BC-2	1.12011	3.04432	2.71787	97.0097
	6825	329733	http://genome-www4.stanford.edu/cgi-bin/SMD/source/sourceResult?choice=Gene&option=Name&criteria=	1.11946	2.82533	2.52383	97.0097
	5731	324847	CBWD3	1.11934	2.40939	2.15251	97.0097
	7127	331376	HT036	1.11589	5.84216	5.2354	97.0097
	6016	326205	EFEMP2	1.11459	3.6124	3.24101	97.0097
	4625	319486	LOC127262	1.11433	3.05368	2.74036	97.0097
	1442	306476	ECM2	1.11291	5.65001	5.07681	97.0097
	5680	324617	AGPAT2	1.11146	3.5978	3.23699	97.0097
	2305	309648	GLT8D2	1.11004	3.59174	3.23568	97.0097
	4198	317286	PAPSS2	1.10957	4.99931	4.50563	97.0097
	4461	318512	ANGPT1	1.10595	4.921	4.44957	97.0097
	5743	324933	HSPB2	1.10531	4.79304	4.33638	97.0097
	3946	316121	http://genome-www4.stanford.edu/cgi-bin/SMD/source/sourceResult?choice=Gene&option=Name&criteria=	1.10518	4.53437	4.10281	97.0097
	6585	328399	http://genome-www4.stanford.edu/cgi-bin/SMD/source/sourceResult?choice=Gene&option=Name&criteria=	1.10508	2.81226	2.54484	97.0097
	2504	310484	WRNIP1	1.10486	3.2028	2.89882	97.0097
	5429	323546	ANGPTL4	1.10423	7.84655	7.1059	97.0097
	3010	312529	RIN2	1.10399	3.69208	3.34429	97.0097
	1876	308010	DPYSL3	1.10388	5.0972	4.61753	97.0097
	6430	327629	http://genome-www4.stanford.edu/cgi-bin/SMD/source/sourceResult?choice=Gene&option=Name&criteria=	1.10258	2.67341	2.42467	97.0097
	6003	326164	http://genome-www4.stanford.edu/cgi-bin/SMD/source/sourceResult?choice=Gene&option=Name&criteria=	1.102	3.76597	3.41739	97.0097
	5765	325025	KRT6E	1.10153	3.86899	3.51237	97.0097
	7336	332419	http://genome-www4.stanford.edu/cgi-bin/SMD/source/sourceResult?choice=Gene&option=Name&criteria=	1.10058	3.19471	2.90275	97.0097
	6784	329544	http://genome-www4.stanford.edu/cgi-bin/SMD/source/sourceResult?choice=Gene&option=Name&criteria=	1.09989	2.87195	2.61112	97.0097
	870	304036	FMO2	1.09899	6.18074	5.62402	97.0097
	1675	307312	FLJ11021	1.09868	2.74081	2.49464	97.0097
	2061	308718	LEPR	1.09742	3.77034	3.43565	97.0097
	1524	306777	TAX1BP3	1.09662	3.41607	3.11508	97.0097
	5362	323222	CEECAM1	1.09485	4.00853	3.66127	97.0097
	3964	316256	SUMF1	1.09397	3.1012	2.8348	97.0097
	4913	320870	http://genome-www4.stanford.edu/cgi-bin/SMD/source/sourceResult?choice=Gene&option=Name&criteria=	1.09376	3.59317	3.28517	97.0097
	2205	309241	ROD1	1.09364	3.42326	3.13016	97.0097
	6316	327275	SNAPC5	1.09343	2.81978	2.57883	97.0097
	7743	334392	http://genome-www4.stanford.edu/cgi-bin/SMD/source/sourceResult?choice=Gene&option=Name&criteria=	1.09322	5.14066	4.7023	97.0097
	5651	324496	SPRR1B	1.093	6.03983	5.5259	97.0097
	3265	313545	SERPINE2	1.09238	6.09696	5.58138	97.0097
	3628	314919	ITGBL1	1.09209	4.87171	4.46092	97.0097
	2824	311765	CNN1	1.09146	6.32239	5.79261	97.0097
	5776	325078	http://genome-www4.stanford.edu/cgi-bin/SMD/source/sourceResult?choice=Gene&option=Name&criteria=	1.08902	3.09468	2.84171	97.0097
	1223	305617	DKFZP564G2022	1.08876	3.93176	3.61124	97.0097
	3510	314473	CXXC6	1.08849	3.94156	3.62113	97.0097
	5039	321503	FLJ11730	1.08792	2.92745	2.69086	97.0097
	4383	318150	MBNL1	1.08784	3.08394	2.83493	97.0097
	1853	307927	THBS4	1.08705	8.05014	7.40551	97.0097
	2331	309742	ZNF537	1.08681	4.06454	3.73988	97.0097
	953	304424	LGALS1	1.08652	4.63514	4.26604	97.0097
	2175	309133	CTGF	1.08536	6.0082	5.53569	97.0097
	7700	334177	http://genome-www4.stanford.edu/cgi-bin/SMD/source/sourceResult?choice=Gene&option=Name&criteria=	1.08499	4.18071	3.85323	97.0097
	3596	314791	LUM	1.08426	5.72656	5.28156	97.0097
	3299	313656	SCRN1	1.08378	4.52123	4.17174	97.0097
	2960	312323	RHPN2	1.08213	5.05372	4.67016	97.0097
	553	302522	ZNF532	1.08179	2.96284	2.73882	97.0097
	3944	316118	http://genome-www4.stanford.edu/cgi-bin/SMD/source/sourceResult?choice=Gene&option=Name&criteria=	1.08169	4.31445	3.98861	97.0097
	6576	328360	P8	1.08085	3.73076	3.4517	97.0097
	2437	310198	DKFZp762E1312	1.07995	3.86539	3.57924	97.0097
	3970	316325	GOLGA4	1.07991	4.9946	4.62503	97.0097
	5193	322351	PGM2L1	1.07889	3.50896	3.25238	97.0097
	7143	331423	http://genome-www4.stanford.edu/cgi-bin/SMD/source/sourceResult?choice=Gene&option=Name&criteria=	1.07844	3.57347	3.31357	97.0097
	6478	327801	http://genome-www4.stanford.edu/cgi-bin/SMD/source/sourceResult?choice=Gene&option=Name&criteria=	1.07833	4.63999	4.30295	97.0097
	606	302751	MGC33371	1.07812	3.2544	3.01859	97.0097
	3779	315577	http://genome-www4.stanford.edu/cgi-bin/SMD/source/sourceResult?choice=Gene&option=Name&criteria=	1.07773	3.7932	3.51961	97.0097
	858	303955	TRPM7	1.07742	4.58509	4.25563	97.0097
	189	300894	DEPDC1	1.07651	5.09647	4.73424	97.0097
	7515	333254	http://genome-www4.stanford.edu/cgi-bin/SMD/source/sourceResult?choice=Gene&option=Name&criteria=	1.07646	3.9962	3.71235	97.0097
	6619	328630	CLDN23	1.07637	5.31923	4.94181	97.0097
	3922	316045	http://genome-www4.stanford.edu/cgi-bin/SMD/source/sourceResult?choice=Gene&option=Name&criteria=	1.07629	3.83676	3.56481	97.0097
	6726	329232	PXMP2	1.07586	3.28466	3.05306	97.0097
	411	301883	MYLK	1.07454	6.17461	5.7463	97.0097
	1831	307847	KIAA1545	1.07357	2.93784	2.7365	97.0097
	4354	318009	http://genome-www4.stanford.edu/cgi-bin/SMD/source/sourceResult?choice=Gene&option=Name&criteria=	1.07346	2.78262	2.59221	97.0097
	4984	321204	IGFBP7	1.07289	4.0167	3.74382	97.0097
	4658	319728	http://genome-www4.stanford.edu/cgi-bin/SMD/source/sourceResult?choice=Gene&option=Name&criteria=	1.07111	3.27718	3.05961	97.0097
	783	303625	http://genome-www4.stanford.edu/cgi-bin/SMD/source/sourceResult?choice=Gene&option=Name&criteria=	1.06996	3.55418	3.32179	97.0097
	1246	305701	NDRG1	1.06856	6.06889	5.6795	97.0097
	277	301273	http://genome-www4.stanford.edu/cgi-bin/SMD/source/sourceResult?choice=Gene&option=Name&criteria=	1.06813	3.89532	3.64687	97.0097
	6916	330261	http://genome-www4.stanford.edu/cgi-bin/SMD/source/sourceResult?choice=Gene&option=Name&criteria=	1.06784	3.06501	2.8703	97.0097
	5588	324162	TPM2	1.06637	4.77756	4.48021	97.0097
	1160	305334	TGFB1I4	1.06511	4.01495	3.76953	97.0097
	3817	315729	http://genome-www4.stanford.edu/cgi-bin/SMD/source/sourceResult?choice=Gene&option=Name&criteria=	1.06511	3.14982	2.95728	97.0097
	2773	311580	CTL2	1.06475	3.21775	3.02207	97.0097
	7475	333052	http://genome-www4.stanford.edu/cgi-bin/SMD/source/sourceResult?choice=Gene&option=Name&criteria=	1.06389	3.22347	3.02989	97.0097
	190	300895	DEPDC1	1.06367	3.89673	3.66349	97.0097
	6306	327255	http://genome-www4.stanford.edu/cgi-bin/SMD/source/sourceResult?choice=Gene&option=Name&criteria=	1.06361	3.55429	3.34172	97.0097
	1335	306047	http://genome-www4.stanford.edu/cgi-bin/SMD/source/sourceResult?choice=Gene&option=Name&criteria=	1.06342	4.13685	3.89012	97.0097
	273	301250	CP	1.06322	5.08493	4.78256	97.0097
	76	300337	PAX6	1.06271	2.78773	2.62322	97.0097
	5350	323161	MAPRE2	1.06187	2.69341	2.53647	97.0097
	1904	308126	http://genome-www4.stanford.edu/cgi-bin/SMD/source/sourceResult?choice=Gene&option=Name&criteria=	1.06056	3.63663	3.42899	97.0097
	7640	333865	http://genome-www4.stanford.edu/cgi-bin/SMD/source/sourceResult?choice=Gene&option=Name&criteria=	1.05997	3.16226	2.98336	97.0097
	2597	310892	CHURC1	1.05477	2.39358	2.26928	97.0097
	6397	327517	MGC12197	1.05392	2.91175	2.76279	97.0097
	1140	305255	SRPX2	1.05324	4.94879	4.69863	97.0097
	3285	313611	FLNB	1.05311	3.26072	3.09629	97.0097
	7192	331660	ZFOC1	1.05249	3.4657	3.29285	97.0097
	539	302465	PLEKHC1	1.05217	4.15845	3.95227	97.0097
	4453	318471	THY1	1.05125	4.25481	4.04739	97.0097
	3622	314905	DIAPH3	1.0509	3.30081	3.14092	97.0097
	2036	308627	CCNL2	1.04998	2.94102	2.80102	97.0097
	5531	323910	CREBL1	1.04903	2.47785	2.36204	97.0097
	5755	324991	http://genome-www4.stanford.edu/cgi-bin/SMD/source/sourceResult?choice=Gene&option=Name&criteria=	1.04841	4.37724	4.17511	97.0097
	1798	307749	RFP	1.04828	2.50948	2.3939	97.0097
	3273	313571	MRPS6	1.04695	2.6829	2.56257	97.0097
	3747	315471	TCF4	1.04656	3.53408	3.37685	97.0097
	2013	308556	SFRS7	1.04637	2.00279	1.91404	97.0097
	6731	329272	TYMS	1.04601	3.62002	3.46081	97.0097
	5125	321945	MGC40405	1.04576	2.58632	2.47314	97.0097
	1333	306045	RAB3D	1.04552	4.82045	4.61059	97.0097
	3272	313570	GCC2	1.04469	4.16408	3.98593	97.0097
	3378	313979	GRHPR	1.04452	2.39189	2.28994	97.0097
	3203	313290	CD36	1.04356	6.30291	6.0398	97.0097
	5247	322656	MGC5306	1.04122	4.20016	4.03387	97.0097
	3967	316290	VGLL4	1.0412	3.12421	3.00059	97.0097
	7113	331300	http://genome-www4.stanford.edu/cgi-bin/SMD/source/sourceResult?choice=Gene&option=Name&criteria=	1.04113	3.21209	3.08521	97.0097
	5768	325038	KRT5	1.03944	3.66517	3.5261	97.0097
	3635	314937	http://genome-www4.stanford.edu/cgi-bin/SMD/source/sourceResult?choice=Gene&option=Name&criteria=	1.03831	2.31951	2.23393	97.0097
	5582	324132	LOC116236	1.03804	2.56814	2.47404	97.0097
	6072	326408	ACAA1	1.03773	3.17997	3.06434	97.0097
	1034	304756	DICER1	1.0358	2.90401	2.80363	97.0097
	4036	316566	PAM	1.03458	3.74651	3.62129	97.0097
	4269	317633	http://genome-www4.stanford.edu/cgi-bin/SMD/source/sourceResult?choice=Gene&option=Name&criteria=	1.03434	6.06943	5.86791	97.0097
	5317	323020	NNMT	1.03372	4.62577	4.47489	97.0097
	765	303542	DDX18	1.03214	2.57055	2.49051	97.0097
	2700	311282	GNG11	1.032	3.12268	3.02587	97.0097
	5323	323050	http://genome-www4.stanford.edu/cgi-bin/SMD/source/sourceResult?choice=Gene&option=Name&criteria=	1.03099	2.23201	2.16492	97.0097
	6255	327041	http://genome-www4.stanford.edu/cgi-bin/SMD/source/sourceResult?choice=Gene&option=Name&criteria=	1.03069	3.55257	3.44677	97.0097
	2272	309503	NUP43	1.03019	2.58936	2.51348	97.0097
	748	303451	ADAMTS2	1.02878	4.43861	4.31442	97.0097
	751	303492	NID2	1.02849	4.22315	4.10615	97.0097
	5356	323210	EEIG1	1.02766	2.42126	2.35611	97.0097
	742	303411	RNP24	1.02742	3.39913	3.30842	97.0097
	4413	318268	CAST	1.02647	2.77966	2.70798	97.0097
	1900	308107	PDCD10	1.02493	3.42829	3.3449	97.0097
	1659	307254	CHKA	1.02415	3.65316	3.56703	97.0097
	6033	326274	http://genome-www4.stanford.edu/cgi-bin/SMD/source/sourceResult?choice=Gene&option=Name&criteria=	1.02104	4.07456	3.99061	97.0097
	3039	312704	POSTN	1.01936	5.23045	5.13114	97.0097
	6471	327779	CST6	1.01804	5.29305	5.19924	97.0097
	6571	328324	http://genome-www4.stanford.edu/cgi-bin/SMD/source/sourceResult?choice=Gene&option=Name&criteria=	1.01567	3.38786	3.3356	97.0097
	5266	322756	CCT2	1.01531	2.76379	2.72212	97.0097
	3818	315730	PIGK	1.01435	2.34684	2.31363	97.0097
	6628	328668	http://genome-www4.stanford.edu/cgi-bin/SMD/source/sourceResult?choice=Gene&option=Name&criteria=	1.01172	3.26011	3.22234	97.0097
	4773	320281	LY6K	1.01126	6.96858	6.89099	97.0097
	561	302559	EIF4G3	1.01086	2.85721	2.82652	97.0097
	5711	324740	ASL	1.01077	3.14041	3.10694	97.0097
	1411	306384	http://genome-www4.stanford.edu/cgi-bin/SMD/source/sourceResult?choice=Gene&option=Name&criteria=	1.01045	3.04515	3.01364	97.0097
	874	304051	PSMD5	1.01034	3.05669	3.0254	97.0097
	2363	309884	POLK	1.01029	2.75044	2.72243	97.0097
	4742	320110	MYADM	1.00921	3.0139	2.98638	97.0097
	246	301126	ZFYVE16	1.0091	3.39012	3.35955	97.0097
	6591	328424	http://genome-www4.stanford.edu/cgi-bin/SMD/source/sourceResult?choice=Gene&option=Name&criteria=	1.00862	3.53994	3.50969	97.0097
	4661	319739	C21orf59	1.00845	2.29235	2.27313	97.0097
	3485	314393	FBXO11	1.00772	2.90921	2.88692	97.0097
	284	301335	LTBP1	1.00754	3.75957	3.73143	97.0097
	3465	314335	RABGGTB	1.00487	2.90448	2.89039	97.0097
	864	303999	GPATC2	1.00373	3.19452	3.18266	97.0097
	4185	317221	PTGES	1.00228	4.70796	4.69723	97.0097
	4813	320438	http://genome-www4.stanford.edu/cgi-bin/SMD/source/sourceResult?choice=Gene&option=Name&criteria=	1.00152	2.81372	2.80946	97.0097
	952	304423	LGALS1	1.0009	4.29795	4.29407	97.0097
	2845	311851	NDUFA10	0.999197	2.76072	2.76294	97.0097
	6761	329427	http://genome-www4.stanford.edu/cgi-bin/SMD/source/sourceResult?choice=Gene&option=Name&criteria=	0.999121	3.081	3.08371	97.0097
	6049	326330	http://genome-www4.stanford.edu/cgi-bin/SMD/source/sourceResult?choice=Gene&option=Name&criteria=	0.998063	3.30325	3.30966	97.0097
	2966	312344	RFX1	0.998016	2.43179	2.43662	97.0097
	2837	311813	http://genome-www4.stanford.edu/cgi-bin/SMD/source/sourceResult?choice=Gene&option=Name&criteria=	0.997577	4.3823	4.39294	97.0097
	3291	313633	MED4	0.997326	2.80117	2.80868	97.0097
	6422	327606	MMP3	0.99711	6.41437	6.43296	97.0097
	7173	331570	http://genome-www4.stanford.edu/cgi-bin/SMD/source/sourceResult?choice=Gene&option=Name&criteria=	0.994305	3.31791	3.33692	97.0097
	4637	319551	RIBC1	0.994194	2.16242	2.17505	97.0097
	2777	311614	C14orf11	0.993189	2.24844	2.26386	97.0097
	4266	317625	ITGB1	0.992978	3.3422	3.36584	97.0097
	5864	325464	KRT15	0.992823	3.70736	3.73416	97.0097
	1556	306893	http://genome-www4.stanford.edu/cgi-bin/SMD/source/sourceResult?choice=Gene&option=Name&criteria=	0.992254	2.38277	2.40137	97.0097
	2367	309895	MGC9850	0.992152	3.08696	3.11138	97.0097
	7006	330784	http://genome-www4.stanford.edu/cgi-bin/SMD/source/sourceResult?choice=Gene&option=Name&criteria=	0.990371	3.31159	3.34379	97.0097
	6400	327527	http://genome-www4.stanford.edu/cgi-bin/SMD/source/sourceResult?choice=Gene&option=Name&criteria=	0.990247	3.62487	3.66057	97.0097
	3543	314604	BMPR1B	0.988762	4.0301	4.07591	97.0097
	5632	324388	EFNA1	0.988689	4.47991	4.53116	97.0097
	519	302343	ACTN1	0.988638	3.14281	3.17893	97.0097
	2217	309273	BSPRY	0.988401	3.87114	3.91657	97.0097
	145	300659	CLK1	0.98816	4.40605	4.45884	97.0097
	1796	307744	PHACTR2	0.986329	3.32721	3.37333	97.0097
	7739	334368	http://genome-www4.stanford.edu/cgi-bin/SMD/source/sourceResult?choice=Gene&option=Name&criteria=	0.983736	2.81406	2.86058	97.0097
	6737	329309	THAP4	0.983498	2.22323	2.26054	97.0097
	1453	306529	DDX58	0.983341	4.61609	4.6943	97.0097
	6535	328080	http://genome-www4.stanford.edu/cgi-bin/SMD/source/sourceResult?choice=Gene&option=Name&criteria=	0.983157	2.92046	2.97049	97.0097
	3140	313031	LDHA	0.982743	2.89494	2.94578	97.0097
	63	300281	COX10	0.982112	2.93146	2.98486	97.0097
	556	302530	KRT6A	0.981772	5.1765	5.27261	97.0097
	7030	330885	http://genome-www4.stanford.edu/cgi-bin/SMD/source/sourceResult?choice=Gene&option=Name&criteria=	0.980793	2.4545	2.50257	97.0097
	622	302804	FAP	0.980631	4.90477	5.00165	97.0097
	1969	308401	KIAA1212	0.980272	4.32595	4.413	97.0097
	4454	318473	THY1	0.980104	3.67179	3.74632	97.0097
	5896	325667	TNFRSF25	0.979795	2.92602	2.98636	97.0097
	7404	332712	http://genome-www4.stanford.edu/cgi-bin/SMD/source/sourceResult?choice=Gene&option=Name&criteria=	0.979568	2.19301	2.23875	97.0097
	844	303892	CD200	0.977909	2.68923	2.74998	97.0097
	3615	314890	http://genome-www4.stanford.edu/cgi-bin/SMD/source/sourceResult?choice=Gene&option=Name&criteria=	0.977785	2.57135	2.62977	97.0097
	5246	322655	MGC5306	0.975862	4.0743	4.17507	97.0097
	4415	318277	SMARCA5	0.97554	2.7345	2.80306	97.0097
	437	301994	PPAP2A	0.974853	4.00315	4.10641	97.0097
	2114	308897	PIK3R3	0.974698	2.89965	2.97492	97.0097
	6768	329447	http://genome-www4.stanford.edu/cgi-bin/SMD/source/sourceResult?choice=Gene&option=Name&criteria=	0.973637	2.65204	2.72384	97.0097
	5794	325149	KCNS3	0.973276	3.51203	3.60846	97.0097
	1982	308424	GLS	0.973028	2.88403	2.96397	97.0097
	6416	327587	http://genome-www4.stanford.edu/cgi-bin/SMD/source/sourceResult?choice=Gene&option=Name&criteria=	0.972839	2.46648	2.53534	97.0097
	5101	321797	TINP1	0.972022	2.61448	2.68973	97.0097
	5709	324735	TM4SF4	0.971989	3.30054	3.39566	97.0097
	3271	313569	GCC2	0.971501	3.58772	3.69297	97.0097
	904	304175	MSH5	0.97137	2.47657	2.54956	97.0097
	6390	327498	http://genome-www4.stanford.edu/cgi-bin/SMD/source/sourceResult?choice=Gene&option=Name&criteria=	0.970693	3.59963	3.70831	97.0097
	7426	332821	http://genome-www4.stanford.edu/cgi-bin/SMD/source/sourceResult?choice=Gene&option=Name&criteria=	0.969713	5.50152	5.67335	97.0097
	6977	330614	http://genome-www4.stanford.edu/cgi-bin/SMD/source/sourceResult?choice=Gene&option=Name&criteria=	0.969586	3.00074	3.09487	97.0097
	1672	307295	SLC11A2	0.968518	2.87669	2.97019	97.0097
	3214	313329	SNX14	0.967348	2.7085	2.79993	97.0097
	3207	313301	HIG2	0.966434	4.00605	4.14518	97.0097
	6980	330628	KDELC2	0.966203	2.7935	2.89121	97.0097
	4442	318407	TRIP12	0.966027	2.24161	2.32044	97.0097
	3023	312603	INADL	0.965371	3.32688	3.44622	97.0097
	6894	330141	http://genome-www4.stanford.edu/cgi-bin/SMD/source/sourceResult?choice=Gene&option=Name&criteria=	0.964356	3.41899	3.54536	97.0097
	7597	333667	DIO1	0.964128	3.05641	3.17013	97.0097
	3621	314902	FLJ12750	0.963778	3.24395	3.36587	97.0097
	4212	317357	ADAM12	0.963645	3.21842	3.33984	97.0097
	1463	306578	PHYH	0.962561	4.1033	4.2629	97.0097
	3174	313173	PDGFRA	0.961754	4.60497	4.7881	97.0097
	287	301342	ARID1B	0.961378	3.40421	3.54097	97.0097
	6930	330327	http://genome-www4.stanford.edu/cgi-bin/SMD/source/sourceResult?choice=Gene&option=Name&criteria=	0.960777	2.46429	2.5649	97.0097
	162	300754	RALBP1	0.960546	2.90975	3.02927	97.0097
	1294	305895	TNNT1	0.959697	5.15832	5.37495	97.0097
	3395	314046	http://genome-www4.stanford.edu/cgi-bin/SMD/source/sourceResult?choice=Gene&option=Name&criteria=	0.959381	3.65972	3.81467	97.0097
	4840	320606	FLJ11588	0.958389	3.98685	4.15995	97.0097
	6766	329442	http://genome-www4.stanford.edu/cgi-bin/SMD/source/sourceResult?choice=Gene&option=Name&criteria=	0.956757	2.31091	2.41536	97.0097
	5878	325529	HOP	0.955918	3.54487	3.70834	97.0097
	5543	323983	COL3A1	0.953049	5.11328	5.36518	97.0097
	7320	332344	http://genome-www4.stanford.edu/cgi-bin/SMD/source/sourceResult?choice=Gene&option=Name&criteria=	0.952428	2.19965	2.30952	97.0097
	2139	308972	SCIRP10	0.951519	2.32099	2.43924	97.0097
	1972	308411	EFEMP1	0.951187	5.52641	5.81001	97.0097
	2086	308819	ACADM	0.949593	3.34492	3.52248	97.0097
	2499	310467	TNXB	0.94924	3.53747	3.72663	97.0097
	5286	322892	http://genome-www4.stanford.edu/cgi-bin/SMD/source/sourceResult?choice=Gene&option=Name&criteria=	0.948394	3.1849	3.35821	97.0097
	1011	304668	COCH	0.948247	4.28502	4.51888	97.0097
	6987	330671	http://genome-www4.stanford.edu/cgi-bin/SMD/source/sourceResult?choice=Gene&option=Name&criteria=	0.947899	3.7695	3.97669	97.0097
	4727	320036	CBS	0.947685	5.00424	5.28048	97.0097
	5411	323467	C19orf33	0.946488	4.60553	4.86592	97.0097
	1784	307707	THEM2	0.945866	2.43428	2.5736	97.0097
	6599	328501	http://genome-www4.stanford.edu/cgi-bin/SMD/source/sourceResult?choice=Gene&option=Name&criteria=	0.94571	2.83881	3.00177	97.0097
	3267	313549	PP1201	0.945635	2.45336	2.59441	97.0097
	4217	317376	FLJ25059	0.945265	2.61696	2.76849	97.0097
	5626	324377	KIAA0220	0.944105	2.67119	2.82934	97.0097
	7498	333159	http://genome-www4.stanford.edu/cgi-bin/SMD/source/sourceResult?choice=Gene&option=Name&criteria=	0.944044	2.21796	2.34943	97.0097
	2216	309272	BSPRY	0.943472	3.65828	3.87747	97.0097
	4635	319547	LOC129531	0.940343	2.91453	3.09944	97.0097
	5599	324247	http://genome-www4.stanford.edu/cgi-bin/SMD/source/sourceResult?choice=Gene&option=Name&criteria=	0.939987	2.80505	2.98414	97.0097
	7660	333966	http://genome-www4.stanford.edu/cgi-bin/SMD/source/sourceResult?choice=Gene&option=Name&criteria=	0.939956	2.9333	3.12068	97.0097
	2503	310481	MRS2L	0.939655	2.38689	2.54018	97.0097
	4062	316723	RARSL	0.939574	2.38652	2.54	97.0097
	1892	308070	AMOTL2	0.938224	3.20527	3.41632	97.0097
	5412	323468	LOC90522	0.937472	2.37836	2.53699	97.0097
	616	302785	FBLN1	0.937362	4.80588	5.12703	97.0097
	1085	304975	PLCB4	0.936713	4.56381	4.87216	97.0097
	5910	325757	TARDBP	0.935317	2.62284	2.80422	97.0097
	3626	314917	ITGBL1	0.934997	3.2272	3.45156	97.0097
	1374	306212	H2AFV	0.934919	2.76997	2.9628	97.0097
	7675	334039	http://genome-www4.stanford.edu/cgi-bin/SMD/source/sourceResult?choice=Gene&option=Name&criteria=	0.934864	2.83244	3.02979	97.0097
	38	300184	CROT	0.934677	4.36799	4.67326	97.0097
	4816	320464	AQP5	0.93396	4.64243	4.97069	97.0097
	6646	328764	http://genome-www4.stanford.edu/cgi-bin/SMD/source/sourceResult?choice=Gene&option=Name&criteria=	0.9339	3.36921	3.60768	97.0097
	1117	305157	PLP2	0.933444	2.63905	2.82721	97.0097
	847	303895	URB	0.932607	3.51995	3.77432	97.0097
	5384	323333	http://genome-www4.stanford.edu/cgi-bin/SMD/source/sourceResult?choice=Gene&option=Name&criteria=	0.932575	2.62364	2.81333	97.0097
	7003	330771	ZNF354B	0.932498	3.97792	4.26587	97.0097
	1422	306407	MRPL32	0.932421	2.19995	2.35939	97.0097
	3021	312599	AP3B1	0.932148	1.9107	2.04978	97.0097
	5687	324630	MT1E	0.932097	5.45632	5.85381	97.0097
	4079	316793	EGFR	0.931685	3.14928	3.3802	97.0097
	1717	307461	ENO2	0.930441	3.35345	3.60415	97.0097
	1425	306415	FLJ13195	0.930177	3.00439	3.22992	97.0097
	6945	330427	LOC388886	0.928568	3.72193	4.00825	97.0097
	1191	305466	DECR2	0.928495	2.32802	2.5073	97.0097
	438	301995	PPAP2A	0.928116	3.022	3.25606	97.0097
	603	302730	USP33	0.927608	2.51731	2.71376	97.0097
	2424	310122	RGS19IP1	0.92517	3.57087	3.85969	97.0097
	1152	305301	UGCGL2	0.921853	3.23245	3.50647	97.0097
	2143	308994	http://genome-www4.stanford.edu/cgi-bin/SMD/source/sourceResult?choice=Gene&option=Name&criteria=	0.921843	4.04439	4.38728	97.0097
	6787	329561	http://genome-www4.stanford.edu/cgi-bin/SMD/source/sourceResult?choice=Gene&option=Name&criteria=	0.921578	4.1795	4.53515	97.0097
	3588	314764	SFRS2IP	0.921573	2.13169	2.3131	97.0097
	3305	313677	IL6	0.921568	3.64075	3.95061	97.0097
	4795	320382	DUSP14	0.919655	2.53095	2.75206	97.0097
	3268	313550	PP1201	0.919341	2.58457	2.81133	97.0097
	1809	307784	SMOC2	0.919252	3.85288	4.19133	97.0097
	6122	326568	AHSA2	0.919142	4.05488	4.4116	97.0097
	7600	333675	http://genome-www4.stanford.edu/cgi-bin/SMD/source/sourceResult?choice=Gene&option=Name&criteria=	0.917941	2.45256	2.67181	97.0097
	3260	313526	LAMC1	0.917179	3.02739	3.30077	97.0097
	6900	330179	LOC90624	0.916626	2.66954	2.91235	97.0097
	5024	321409	http://genome-www4.stanford.edu/cgi-bin/SMD/source/sourceResult?choice=Gene&option=Name&criteria=	0.916443	3.42922	3.74187	97.0097
	2079	308785	NOR1	0.916077	2.49386	2.72233	97.0097
	4987	321215	ARPC2	0.91492	2.01356	2.20081	97.0097
	4751	320159	LOC196264	0.914552	2.6724	2.92209	97.0097
	6045	326317	http://genome-www4.stanford.edu/cgi-bin/SMD/source/sourceResult?choice=Gene&option=Name&criteria=	0.914258	2.74188	2.99902	97.0097
	36	300175	CREBBP	0.913967	2.74552	3.00397	97.0097
	3261	313530	SP110	0.91384	3.24938	3.55574	97.0097
	4147	317113	VLDLR	0.913349	4.00771	4.38793	97.0097
	6291	327192	http://genome-www4.stanford.edu/cgi-bin/SMD/source/sourceResult?choice=Gene&option=Name&criteria=	0.912445	3.24723	3.55882	97.0097
	3508	314463	http://genome-www4.stanford.edu/cgi-bin/SMD/source/sourceResult?choice=Gene&option=Name&criteria=	0.911992	2.88844	3.16718	97.0097
	822	303803	GLG1	0.910912	2.2851	2.50859	97.0097
	5122	321935	ZNF12	0.910015	2.36402	2.59778	97.0097
	3373	313947	IL11RA	0.909951	2.98584	3.28132	97.0097
	7337	332432	http://genome-www4.stanford.edu/cgi-bin/SMD/source/sourceResult?choice=Gene&option=Name&criteria=	0.909581	3.12154	3.43184	97.0097
	6673	328925	http://genome-www4.stanford.edu/cgi-bin/SMD/source/sourceResult?choice=Gene&option=Name&criteria=	0.908574	2.82056	3.10438	97.0097
	4702	319902	SPON2	0.908191	3.2238	3.5497	97.0097
	4610	319388	MGC10911	0.907818	2.81832	3.10451	97.0097
	4581	319213	SMG1	0.907335	3.15132	3.47316	97.0097
	6396	327516	MGC12197	0.907273	2.65762	2.92923	97.0097
	7635	333835	KRT8	0.906872	2.78835	3.07469	97.0097
	3248	313457	CPM	0.906622	2.99878	3.30763	97.0097
	1991	308445	TXNDC9	0.906483	2.55947	2.82352	97.0097
	3627	314918	ITGBL1	0.906319	3.83621	4.23274	97.0097
	3419	314133	FAM8A1	0.905743	2.70466	2.98613	97.0097
	896	304135	GSTA2	0.903689	4.62624	5.11928	97.0097
	2108	308880	SLC2A1	0.902078	4.07478	4.5171	97.0097
	1518	306754	RPL19	0.901546	2.37931	2.63915	97.0097
	1151	305299	DNAJC3	0.901457	3.09726	3.43584	97.0097
	3821	315739	PTPRF	0.901435	2.83716	3.14739	97.0097
	7214	331771	http://genome-www4.stanford.edu/cgi-bin/SMD/source/sourceResult?choice=Gene&option=Name&criteria=	0.901081	3.48633	3.86905	97.0097
	6873	330035	HES4	0.90108	3.97447	4.41079	97.0097
	2006	308524	ID2	0.900431	2.71957	3.0203	97.0097
	42	300196	IBTK	0.900064	1.87868	2.08728	97.0097
	2082	308802	MTR	0.899351	2.65509	2.95223	97.0097
	1748	307560	SASH1	0.899244	2.30425	2.56243	97.0097
	7487	333122	http://genome-www4.stanford.edu/cgi-bin/SMD/source/sourceResult?choice=Gene&option=Name&criteria=	0.899112	2.80873	3.1239	97.0097
	5667	324567	ANTXR1	0.898377	3.04537	3.38986	97.0097
	5082	321692	HHIP	0.897996	2.39319	2.66503	97.0097
	7256	332035	http://genome-www4.stanford.edu/cgi-bin/SMD/source/sourceResult?choice=Gene&option=Name&criteria=	0.897576	2.68246	2.98856	97.0097
	6618	328616	http://genome-www4.stanford.edu/cgi-bin/SMD/source/sourceResult?choice=Gene&option=Name&criteria=	0.897506	3.35945	3.74309	97.0097
	2589	310857	DSTN	0.896836	3.01382	3.3605	97.0097
	3671	315176	TGFB1I1	0.896373	3.20307	3.57337	97.0097
	4315	317864	UPF2	0.89548	1.93173	2.1572	97.0097
	567	302579	ZNF638	0.894574	3.35977	3.75572	97.0097
	4403	318231	http://genome-www4.stanford.edu/cgi-bin/SMD/source/sourceResult?choice=Gene&option=Name&criteria=	0.893183	2.11849	2.37185	97.0097
	6752	329371	MTHFR	0.893065	2.59849	2.90964	97.0097
	98	300422	NFIX	0.892678	4.45005	4.98505	97.0097
	5715	324752	http://genome-www4.stanford.edu/cgi-bin/SMD/source/sourceResult?choice=Gene&option=Name&criteria=	0.890255	2.52572	2.83707	97.0097
	410	301880	NDUFB4	0.889973	2.77438	3.11738	97.0097
	3104	312922	MRPS36	0.889748	2.1132	2.37505	97.0097
	880	304068	DFNB31	0.888838	2.5523	2.87151	97.0097
	7020	330856	http://genome-www4.stanford.edu/cgi-bin/SMD/source/sourceResult?choice=Gene&option=Name&criteria=	0.888315	2.77933	3.12877	97.0097
	6243	326981	HOXB2	0.887342	3.59569	4.0522	97.0097
	698	303213	KIAA1117	0.887018	2.32749	2.62395	97.0097
	388	301783	SIAT10	0.886897	3.23083	3.64285	97.0097
	1558	306895	COL1A1	0.886886	4.89766	5.52231	97.0097
	3301	313669	GPNMB	0.886874	3.10207	3.49776	97.0097
	6132	326601	http://genome-www4.stanford.edu/cgi-bin/SMD/source/sourceResult?choice=Gene&option=Name&criteria=	0.886557	2.76551	3.11938	97.0097
	1983	308425	GLS	0.885789	3.84216	4.33756	97.0097
	4493	318767	MARVELD1	0.885374	3.28511	3.71042	97.0097
	868	304015	SEC22L3	0.884685	2.34528	2.65097	97.0097
	1620	307109	FNBP4	0.881592	3.53541	4.01026	97.0097
	2081	308795	TBCE	0.881368	2.35951	2.6771	97.0097
	6330	327319	KIAA1641	0.881163	2.84311	3.22654	97.0097
	2849	311865	D2S448	0.88114	4.44858	5.04867	97.0097
	2528	310576	SLC35B3	0.880775	2.67994	3.0427	97.0097
	2993	312467	ITGB4	0.880382	4.87776	5.5405	97.0097
	5309	322990	MMP10	0.879328	4.12064	4.68612	97.0097
	5701	324686	GALNACT-2	0.879102	2.72581	3.10068	97.0097
	362	301678	COL11A1	0.878919	6.19047	7.04328	97.0097
	5130	321967	COL1A2	0.87638	4.78497	5.45993	97.0097
	7512	333247	http://genome-www4.stanford.edu/cgi-bin/SMD/source/sourceResult?choice=Gene&option=Name&criteria=	0.876127	2.10954	2.4078	97.0097
	5296	322933	FLJ25179	0.875947	2.48576	2.83779	97.0097
	5722	324803	http://genome-www4.stanford.edu/cgi-bin/SMD/source/sourceResult?choice=Gene&option=Name&criteria=	0.875474	3.16168	3.61139	97.0097
	3030	312661	MYH10	0.874499	2.57547	2.94509	97.0097
	5192	322346	SUGT1	0.874483	2.54126	2.90601	97.0097
	2639	311036	DACH2	0.874046	3.48036	3.98189	97.0097
	4372	318095	CWF19L2	0.873918	2.47219	2.82886	97.0097
	7542	333424	http://genome-www4.stanford.edu/cgi-bin/SMD/source/sourceResult?choice=Gene&option=Name&criteria=	0.873692	3.12003	3.57108	97.0097
	1204	305533	TNRC9	0.873416	5.42741	6.214	97.0097
	6678	328949	http://genome-www4.stanford.edu/cgi-bin/SMD/source/sourceResult?choice=Gene&option=Name&criteria=	0.873205	2.89349	3.31365	97.0097
	1493	306678	BCCIP	0.87319	2.77932	3.18295	97.0097
	462	302085	TTC7A	0.872556	2.40712	2.7587	97.0097
	2533	310592	LRRFIP1	0.872447	2.31299	2.65115	97.0097
	6580	328382	http://genome-www4.stanford.edu/cgi-bin/SMD/source/sourceResult?choice=Gene&option=Name&criteria=	0.871718	2.6923	3.08849	97.0097
	7630	333789	http://genome-www4.stanford.edu/cgi-bin/SMD/source/sourceResult?choice=Gene&option=Name&criteria=	0.871125	2.44584	2.80769	97.0097
	2686	311220	GFER	0.871124	2.84981	3.27141	97.0097
	4665	319766	http://genome-www4.stanford.edu/cgi-bin/SMD/source/sourceResult?choice=Gene&option=Name&criteria=	0.870743	2.1012	2.41311	97.0097
	5879	325531	HOP	0.870527	3.29085	3.78029	97.0097
	1563	306907	VAT1	0.869728	2.73246	3.14174	97.0097
	3719	315368	IMPA2	0.867366	3.62704	4.18167	97.0097
	4031	316547	PIK3R1	0.866221	3.68662	4.25599	97.0097
	6541	328118	http://genome-www4.stanford.edu/cgi-bin/SMD/source/sourceResult?choice=Gene&option=Name&criteria=	0.866014	2.97718	3.4378	97.0097
	5015	321364	http://genome-www4.stanford.edu/cgi-bin/SMD/source/sourceResult?choice=Gene&option=Name&criteria=	0.865553	3.34052	3.8594	97.0097
	95	300414	SS18L2	0.865201	2.25388	2.60503	97.0097
	7225	331850	http://genome-www4.stanford.edu/cgi-bin/SMD/source/sourceResult?choice=Gene&option=Name&criteria=	0.864496	2.7159	3.1416	97.0097
	3457	314295	UACA	0.86436	3.6658	4.24105	97.0097
	1837	307867	SEMA5A	0.863978	2.93367	3.39554	97.0097
	1660	307255	CHKA	0.863588	2.41137	2.79227	97.0097
	5197	322374	EFHA1	0.863563	2.73795	3.17052	97.0097
	501	302280	MAP4K4	0.86293	2.45756	2.84793	97.0097
	2924	312188	RPL27	0.862723	2.39984	2.7817	97.0097
	6718	329190	HES4	0.862183	3.7722	4.37517	97.0097
	106	300455	UBE3C	0.862142	2.21196	2.56566	97.0097
	3965	316261	CMKOR1	0.861955	2.8426	3.29786	97.0097
	4365	318058	http://genome-www4.stanford.edu/cgi-bin/SMD/source/sourceResult?choice=Gene&option=Name&criteria=	0.861791	2.2541	2.6156	97.0097
	3992	316420	AMT	0.861206	2.73396	3.17458	97.0097
	2722	311350	TST	0.86112	3.22139	3.74094	97.0097
	1703	307437	http://genome-www4.stanford.edu/cgi-bin/SMD/source/sourceResult?choice=Gene&option=Name&criteria=	0.860764	2.45092	2.84738	97.0097
	1025	304728	DHRS7	0.860496	2.35833	2.74066	97.0097
	6841	329843	http://genome-www4.stanford.edu/cgi-bin/SMD/source/sourceResult?choice=Gene&option=Name&criteria=	0.859541	2.50763	2.9174	97.0097
	739	303383	SNF7DC2	0.859114	2.71931	3.16525	97.0097
	3619	314900	NCOR2	0.858363	2.54791	2.96833	97.0097
	1657	307234	SLC35F2	0.857804	2.76493	3.22326	97.0097
	5668	324568	ANTXR1	0.857123	3.89246	4.54131	97.0097
	6507	327923	http://genome-www4.stanford.edu/cgi-bin/SMD/source/sourceResult?choice=Gene&option=Name&criteria=	0.855739	2.54108	2.96946	97.0097
	2598	310898	C20orf112	0.854926	2.41858	2.82899	97.0097
	6511	327929	LOC92017	0.854046	3.02248	3.53901	97.0097
	2107	308879	LEPRE1	0.853796	2.58393	3.0264	97.0097
	4073	316767	ZNF262	0.8535	2.38034	2.78892	97.0097
	7183	331622	http://genome-www4.stanford.edu/cgi-bin/SMD/source/sourceResult?choice=Gene&option=Name&criteria=	0.852742	2.38333	2.7949	97.0097
	6952	330463	DKFZP564J0123	0.852554	1.89762	2.22581	97.0097
	2671	311139	ABHD8	0.850795	2.36586	2.78076	97.0097
	1415	306396	C7orf36	0.849643	1.83873	2.16413	97.0097
	5172	322223	http://genome-www4.stanford.edu/cgi-bin/SMD/source/sourceResult?choice=Gene&option=Name&criteria=	0.847601	2.93405	3.46159	97.0097
	2275	309511	http://genome-www4.stanford.edu/cgi-bin/SMD/source/sourceResult?choice=Gene&option=Name&criteria=	0.847129	2.54876	3.00871	97.0097
	3631	314926	COL4A1	0.846876	2.68104	3.1658	97.0097
	6329	327315	http://genome-www4.stanford.edu/cgi-bin/SMD/source/sourceResult?choice=Gene&option=Name&criteria=	0.846347	2.82675	3.33994	97.0097
	1664	307268	PSMD9	0.846034	2.08333	2.46247	97.0097
	32	300170	COPZ2	0.844331	3.1285	3.7053	97.0097
	6361	327429	AK3	0.844156	3.13497	3.71373	97.0097
	4449	318448	C6orf68	0.84413	2.74447	3.25125	97.0097
	629	302838	EDN1	0.843746	3.1425	3.72446	97.0097
	6463	327744	CHST1	0.843466	3.54327	4.20085	97.0097
	4329	317921	PIGF	0.843314	2.13838	2.53568	97.0097
	1958	308360	C19orf32	0.843191	5.44876	6.46207	97.0097
	6382	327475	CD164L1	0.843056	2.99394	3.55129	97.0097
	7679	334047	http://genome-www4.stanford.edu/cgi-bin/SMD/source/sourceResult?choice=Gene&option=Name&criteria=	0.842955	2.30939	2.73964	97.0097
	5109	321857	http://genome-www4.stanford.edu/cgi-bin/SMD/source/sourceResult?choice=Gene&option=Name&criteria=	0.842874	2.57236	3.05189	97.0097
	312	301488	http://genome-www4.stanford.edu/cgi-bin/SMD/source/sourceResult?choice=Gene&option=Name&criteria=	0.842726	2.46418	2.92406	97.0097
	3166	313154	SLC43A3	0.842628	2.75957	3.27495	97.0097
	7381	332608	FLJ31306	0.842208	2.21063	2.6248	97.0097
	7593	333655	http://genome-www4.stanford.edu/cgi-bin/SMD/source/sourceResult?choice=Gene&option=Name&criteria=	0.84162	2.5907	3.07823	97.0097
	1612	307094	CRYAB	0.840847	5.90475	7.02238	97.0097
	4870	320735	KIAA1915	0.840718	2.83319	3.36997	97.0097
	6490	327834	TRIM59	0.839876	2.70694	3.22303	97.0097
	7618	333723	http://genome-www4.stanford.edu/cgi-bin/SMD/source/sourceResult?choice=Gene&option=Name&criteria=	0.839852	2.72119	3.24008	97.0097
	448	302025	PRKCZ	0.839208	2.3244	2.76975	97.0097
	7610	333703	http://genome-www4.stanford.edu/cgi-bin/SMD/source/sourceResult?choice=Gene&option=Name&criteria=	0.8389	1.99323	2.376	97.0097
	3035	312691	COG6	0.838029	2.17141	2.5911	97.0097
	5359	323216	COQ4	0.837961	2.34928	2.80357	97.0097
	1538	306835	GOSR1	0.837554	2.30344	2.75019	97.0097
	6109	326529	http://genome-www4.stanford.edu/cgi-bin/SMD/source/sourceResult?choice=Gene&option=Name&criteria=	0.83736	2.97087	3.5479	97.0097
	1891	308068	NPHP3	0.837027	2.24424	2.68121	97.0097
	3864	315873	TUFT1	0.83696	3.1497	3.76326	97.0097
	6551	328224	http://genome-www4.stanford.edu/cgi-bin/SMD/source/sourceResult?choice=Gene&option=Name&criteria=	0.836853	2.719	3.24907	97.0097
	3128	313013	SLC38A2	0.836089	3.12482	3.73743	97.0097
	4347	317983	DST	0.835868	3.01571	3.60787	97.0097
	3078	312828	Cep290	0.835329	3.15386	3.77559	97.0097
	6454	327711	DDIT3	0.834949	2.95844	3.54326	97.0097
	17	300078	TFPI	0.834857	2.93252	3.5126	97.0097
	7351	332466	http://genome-www4.stanford.edu/cgi-bin/SMD/source/sourceResult?choice=Gene&option=Name&criteria=	0.834678	2.92413	3.50331	97.0097
	104	300448	KIAA1414	0.834535	2.29112	2.74539	97.0097
	7159	331488	MGC10744	0.833661	2.7874	3.34357	97.0097
	29	300144	SCAP2	0.832681	2.83841	3.40876	97.0097
	168	300794	SNAI2	0.832604	3.61531	4.34217	97.0097
	1995	308452	SF3B1	0.832458	2.25576	2.70976	97.0097
	4120	316998	MAGEA3	0.83209	4.11566	4.94617	97.0097
	3292	313634	PHF11	0.831606	2.36564	2.84467	97.0097
	4277	317665	C13orf11	0.83151	2.95054	3.54841	97.0097
	4672	319781	DSCR1	0.831417	2.94067	3.53693	97.0097
	304	301444	DNM3	0.830177	2.5558	3.07863	97.0097
	6498	327881	http://genome-www4.stanford.edu/cgi-bin/SMD/source/sourceResult?choice=Gene&option=Name&criteria=	0.829885	2.99034	3.60332	97.0097
	5661	324549	CLN3	0.829678	2.51178	3.02742	97.0097
	3800	315673	ARHGEF19	0.829328	1.7225	2.07699	97.0097
	6885	330089	POLR2L	0.829312	2.14104	2.58171	97.0097
	3026	312643	C13orf12	0.829052	2.21838	2.6758	97.0097
	1736	307510	SART2	0.828709	3.00347	3.62428	97.0097
	6175	326766	http://genome-www4.stanford.edu/cgi-bin/SMD/source/sourceResult?choice=Gene&option=Name&criteria=	0.828522	2.82856	3.41398	97.0097
	5281	322860	C14orf175	0.828476	2.26853	2.7382	97.0097
	4618	319443	CENTG2	0.828209	2.2683	2.73881	97.0097
	6443	327661	http://genome-www4.stanford.edu/cgi-bin/SMD/source/sourceResult?choice=Gene&option=Name&criteria=	0.82738	3.00991	3.63788	97.0097
	3949	316149	http://genome-www4.stanford.edu/cgi-bin/SMD/source/sourceResult?choice=Gene&option=Name&criteria=	0.827332	2.25414	2.72459	97.0097
	7179	331594	http://genome-www4.stanford.edu/cgi-bin/SMD/source/sourceResult?choice=Gene&option=Name&criteria=	0.827126	2.78857	3.37139	97.0097
	7387	332642	OR1G1	0.827097	1.4983	1.81151	97.0097
	978	304502	DIA1	0.826554	2.376	2.87459	97.0097
	3406	314086	http://genome-www4.stanford.edu/cgi-bin/SMD/source/sourceResult?choice=Gene&option=Name&criteria=	0.82609	3.46348	4.19262	97.0097
	3016	312567	DKFZP564I122	0.825427	1.93092	2.3393	97.0097
	6297	327213	http://genome-www4.stanford.edu/cgi-bin/SMD/source/sourceResult?choice=Gene&option=Name&criteria=	0.824882	2.9088	3.52632	97.0097
	7064	331070	http://genome-www4.stanford.edu/cgi-bin/SMD/source/sourceResult?choice=Gene&option=Name&criteria=	0.823918	2.85656	3.46705	97.0097
	7193	331662	http://genome-www4.stanford.edu/cgi-bin/SMD/source/sourceResult?choice=Gene&option=Name&criteria=	0.823496	2.28229	2.77146	97.0097
	3135	313026	http://genome-www4.stanford.edu/cgi-bin/SMD/source/sourceResult?choice=Gene&option=Name&criteria=	0.823031	2.54767	3.09547	97.0097
	3478	314370	THUMPD2	0.822618	2.50333	3.04313	97.0097
	7027	330881	http://genome-www4.stanford.edu/cgi-bin/SMD/source/sourceResult?choice=Gene&option=Name&criteria=	0.822208	2.68338	3.26363	97.0097
	768	303545	GNA11	0.821836	2.28143	2.77601	97.0097
	6374	327449	http://genome-www4.stanford.edu/cgi-bin/SMD/source/sourceResult?choice=Gene&option=Name&criteria=	0.821345	2.96611	3.61128	97.0097
	6908	330224	MGC3234	0.820891	2.42787	2.9576	97.0097
	6348	327392	http://genome-www4.stanford.edu/cgi-bin/SMD/source/sourceResult?choice=Gene&option=Name&criteria=	0.820512	2.71312	3.30662	97.0097
	6351	327411	MGC23909	0.820424	2.16699	2.64131	97.0097
	508	302298	LMCD1	0.819843	2.96304	3.61415	97.0097
	5425	323527	KLK4	0.81826	4.97853	6.08429	97.0097
	5224	322550	C10orf118	0.817905	2.57675	3.15042	97.0097
	2754	311495	KIAA1164	0.817829	2.64402	3.23298	97.0097
	2116	308903	FAAH	0.817539	4.01004	4.90502	97.0097
	5718	324782	NLGN2	0.817507	1.7944	2.19497	97.0097
	6496	327855	NANOS1	0.817498	3.60898	4.41466	97.0097
	7560	333503	http://genome-www4.stanford.edu/cgi-bin/SMD/source/sourceResult?choice=Gene&option=Name&criteria=	0.816901	2.18246	2.67164	97.0097
	7288	332162	http://genome-www4.stanford.edu/cgi-bin/SMD/source/sourceResult?choice=Gene&option=Name&criteria=	0.816842	2.06022	2.52217	97.0097
	502	302282	RPL31	0.8164	3.0755	3.76715	97.0097
	1038	304773	RPS6KA5	0.815269	2.91539	3.57599	97.0097
	7745	334414	CLDN7	0.815047	3.03397	3.72245	97.0097
	1401	306335	PCOLCE	0.815019	3.50178	4.29656	97.0097
	6127	326588	LOC285045	0.814847	1.92012	2.35642	97.0097
	5686	324629	MT1E	0.814709	4.4205	5.42587	97.0097
	4220	317397	GA17	0.813788	2.26819	2.7872	97.0097
	2213	309261	CEP1	0.813375	3.25736	4.00475	97.0097
	4980	321194	FSTL1	0.8132	3.27752	4.0304	97.0097
	6273	327117	GSTA5	0.812515	6.61675	8.14354	97.0097
	3275	313575	KIAA1641	0.812512	2.51313	3.09303	97.0097
	2614	310956	LRFN3	0.81229	1.91715	2.36018	97.0097
	6131	326595	http://genome-www4.stanford.edu/cgi-bin/SMD/source/sourceResult?choice=Gene&option=Name&criteria=	0.811894	2.89098	3.56078	97.0097
	44	300203	MYCBP2	0.811891	2.93083	3.60988	97.0097
	4542	319026	LOC388152	0.811796	1.6439	2.02501	97.0097
	7176	331583	http://genome-www4.stanford.edu/cgi-bin/SMD/source/sourceResult?choice=Gene&option=Name&criteria=	0.811769	2.69203	3.31625	97.0097
	4526	318922	FMR2	0.811662	1.85283	2.28276	97.0097
	7312	332307	http://genome-www4.stanford.edu/cgi-bin/SMD/source/sourceResult?choice=Gene&option=Name&criteria=	0.811455	2.85673	3.5205	97.0097
	3971	316326	CTDSPL	0.811189	2.67196	3.29388	97.0097
	1000	304613	C22orf8	0.810943	3.07116	3.78714	97.0097
	3933	316081	HNRPLL	0.810489	2.37488	2.93018	97.0097
	855	303929	HECTD1	0.810415	2.35882	2.91063	97.0097
	5888	325622	CLSTN1	0.809893	2.55067	3.14939	97.0097
	6627	328667	http://genome-www4.stanford.edu/cgi-bin/SMD/source/sourceResult?choice=Gene&option=Name&criteria=	0.809503	2.33685	2.88677	97.0097
	7753	334475	http://genome-www4.stanford.edu/cgi-bin/SMD/source/sourceResult?choice=Gene&option=Name&criteria=	0.809415	2.85835	3.53138	97.0097
	3494	314420	http://genome-www4.stanford.edu/cgi-bin/SMD/source/sourceResult?choice=Gene&option=Name&criteria=	0.809396	3.01401	3.72377	97.0097
	4174	317193	http://genome-www4.stanford.edu/cgi-bin/SMD/source/sourceResult?choice=Gene&option=Name&criteria=	0.809104	2.50146	3.09164	97.0097
	6114	326553	http://genome-www4.stanford.edu/cgi-bin/SMD/source/sourceResult?choice=Gene&option=Name&criteria=	0.808507	3.00128	3.71212	97.0097
	1952	308336	ACVR1	0.807547	2.48949	3.08278	97.0097
	6488	327832	http://genome-www4.stanford.edu/cgi-bin/SMD/source/sourceResult?choice=Gene&option=Name&criteria=	0.807397	2.95959	3.6656	97.0097
	980	304504	DNAL4	0.807083	3.07626	3.81158	97.0097
	1532	306811	GALK1	0.807035	2.36591	2.93161	97.0097
	7162	331508	http://genome-www4.stanford.edu/cgi-bin/SMD/source/sourceResult?choice=Gene&option=Name&criteria=	0.806959	2.50797	3.10792	97.0097
	2842	311825	SNX9	0.806033	2.27944	2.82797	97.0097
	5467	323689	ULK4	0.806	2.63676	3.27142	97.0097
	6590	328420	YES1	0.805428	3.11749	3.8706	97.0097
	4327	317906	EDNRA	0.805271	3.31471	4.11626	97.0097
	619	302791	http://genome-www4.stanford.edu/cgi-bin/SMD/source/sourceResult?choice=Gene&option=Name&criteria=	0.804833	4.62436	5.74574	97.0097
	6409	327563	http://genome-www4.stanford.edu/cgi-bin/SMD/source/sourceResult?choice=Gene&option=Name&criteria=	0.804324	2.67756	3.32896	97.0097
	4314	317863	UPF2	0.80384	2.14405	2.66726	97.0097
	3968	316294	CTDSP1	0.803641	1.99178	2.47845	97.0097
	7619	333724	http://genome-www4.stanford.edu/cgi-bin/SMD/source/sourceResult?choice=Gene&option=Name&criteria=	0.803554	2.30767	2.87183	97.0097
	730	303355	MTIF2	0.803328	2.60052	3.23719	97.0097
	7467	333022	NRIP1	0.802818	3.3071	4.11936	97.0097
	4516	318882	NBEAL1	0.802753	2.46061	3.06521	97.0097
	43	300202	MYCBP2	0.802722	2.71827	3.38631	97.0097
	6603	328512	http://genome-www4.stanford.edu/cgi-bin/SMD/source/sourceResult?choice=Gene&option=Name&criteria=	0.802558	3.14259	3.91573	97.0097
	4268	317632	http://genome-www4.stanford.edu/cgi-bin/SMD/source/sourceResult?choice=Gene&option=Name&criteria=	0.801117	2.79022	3.48291	97.0097
	6777	329491	LTBP2	0.800913	2.26905	2.83307	97.0097
	4969	321156	LOC375295	0.800614	2.64953	3.30938	97.0097
	7008	330795	http://genome-www4.stanford.edu/cgi-bin/SMD/source/sourceResult?choice=Gene&option=Name&criteria=	0.800451	2.58764	3.23273	97.0097
	7526	333311	http://genome-www4.stanford.edu/cgi-bin/SMD/source/sourceResult?choice=Gene&option=Name&criteria=	0.799921	2.59954	3.24974	97.0097
	6550	328220	http://genome-www4.stanford.edu/cgi-bin/SMD/source/sourceResult?choice=Gene&option=Name&criteria=	0.799297	2.73204	3.41805	97.0097
	2236	309360	TGFB3	0.799039	2.72707	3.41294	97.0097
	6060	326372	http://genome-www4.stanford.edu/cgi-bin/SMD/source/sourceResult?choice=Gene&option=Name&criteria=	0.79892	2.85574	3.5745	97.0097
	6065	326389	http://genome-www4.stanford.edu/cgi-bin/SMD/source/sourceResult?choice=Gene&option=Name&criteria=	0.798577	2.74756	3.44057	97.0097
	3910	316016	KIAA1804	0.798554	3.69703	4.62966	97.0097
	1492	306677	BCCIP	0.798266	2.84587	3.56507	97.0097
	1106	305047	C20orf3	0.798124	1.99075	2.49428	97.0097
	564	302570	ACAT1	0.798025	2.23589	2.80178	97.0097
	6988	330672	http://genome-www4.stanford.edu/cgi-bin/SMD/source/sourceResult?choice=Gene&option=Name&criteria=	0.797021	2.77686	3.48405	97.0097
	5607	324278	HNRPH1	0.796834	2.8081	3.52408	97.0097
	3089	312867	http://genome-www4.stanford.edu/cgi-bin/SMD/source/sourceResult?choice=Gene&option=Name&criteria=	0.796495	2.85124	3.57974	97.0097
	5160	322137	GEM	0.795486	3.48727	4.38382	97.0097
	2183	309168	SPP1	0.795177	5.26585	6.62224	97.0097
	6764	329435	http://genome-www4.stanford.edu/cgi-bin/SMD/source/sourceResult?choice=Gene&option=Name&criteria=	0.79516	2.88585	3.62926	97.0097
	4729	320044	PDXK	0.793981	2.61351	3.29164	97.0097
	2291	309595	TNFSF11	0.793952	3.06054	3.85482	97.0097
	2563	310747	INSIG2	0.793334	2.21064	2.78652	97.0097
	4772	320270	AZGP1	0.793133	7.00915	8.8373	97.0097
	5450	323623	RUNDC1	0.79286	1.82102	2.29678	97.0097
	1069	304882	DOK5	0.791943	3.77689	4.76914	97.0097
	4498	318792	http://genome-www4.stanford.edu/cgi-bin/SMD/source/sourceResult?choice=Gene&option=Name&criteria=	0.791534	1.90919	2.41201	97.0097
	4038	316568	PAM	0.791175	2.84946	3.60155	97.0097
	3878	315902	SELENBP1	0.789985	4.03139	5.10312	97.0097
	6119	326560	http://genome-www4.stanford.edu/cgi-bin/SMD/source/sourceResult?choice=Gene&option=Name&criteria=	0.789725	2.10826	2.66961	97.0097
	14	300068	ICA1	0.789605	2.85698	3.61824	97.0097
	1119	305163	PLS3	0.788654	3.60837	4.57534	97.0097
	2406	310067	PLAU	0.788541	3.09572	3.92588	97.0097
	6023	326225	http://genome-www4.stanford.edu/cgi-bin/SMD/source/sourceResult?choice=Gene&option=Name&criteria=	0.788406	1.74076	2.20795	97.0097
	2252	309404	HSPC159	0.787581	2.60129	3.30288	97.0097
	5196	322369	http://genome-www4.stanford.edu/cgi-bin/SMD/source/sourceResult?choice=Gene&option=Name&criteria=	0.786978	2.80485	3.56408	97.0097
	1021	304709	DAAM1	0.786217	2.41854	3.07618	97.0097
	6031	326256	http://genome-www4.stanford.edu/cgi-bin/SMD/source/sourceResult?choice=Gene&option=Name&criteria=	0.785258	2.91991	3.71841	97.0097
	1949	308316	SF3B14	0.785103	2.64687	3.37137	97.0097
	6296	327212	PODN	0.784721	2.60523	3.31994	97.0097
	1026	304730	http://genome-www4.stanford.edu/cgi-bin/SMD/source/sourceResult?choice=Gene&option=Name&criteria=	0.784624	1.87323	2.38743	97.0097
	9	300044	CD99	0.783806	3.15654	4.02719	97.0097
	5487	323782	DC-UbP	0.783656	2.11439	2.69811	97.0097
	6308	327259	http://genome-www4.stanford.edu/cgi-bin/SMD/source/sourceResult?choice=Gene&option=Name&criteria=	0.783425	2.76216	3.52575	97.0097
	1825	307827	PRPF4B	0.783315	2.6812	3.42289	97.0097
	5813	325273	PRKCDBP	0.783055	3.24531	4.14442	97.0097
	6523	327976	http://genome-www4.stanford.edu/cgi-bin/SMD/source/sourceResult?choice=Gene&option=Name&criteria=	0.782864	2.89128	3.69321	97.0097
	6531	328059	http://genome-www4.stanford.edu/cgi-bin/SMD/source/sourceResult?choice=Gene&option=Name&criteria=	0.782823	2.77962	3.55077	97.0097
	6378	327459	SRP72	0.782536	1.724	2.2031	97.0097
	3497	314426	TACC2	0.782054	2.95117	3.77361	97.0097
	5191	322333	ANXA8	0.781291	4.78599	6.12575	97.0097
	7138	331407	http://genome-www4.stanford.edu/cgi-bin/SMD/source/sourceResult?choice=Gene&option=Name&criteria=	0.780206	2.82918	3.6262	97.0097
	7462	333001	http://genome-www4.stanford.edu/cgi-bin/SMD/source/sourceResult?choice=Gene&option=Name&criteria=	0.779878	2.77213	3.55457	97.0097
	3920	316041	GUK1	0.779781	2.29457	2.94258	97.0097
	3955	316177	MRPL30	0.77971	1.80893	2.32	97.0097
	3707	315311	PCTP	0.779548	1.91561	2.45734	97.0097
	7298	332229	http://genome-www4.stanford.edu/cgi-bin/SMD/source/sourceResult?choice=Gene&option=Name&criteria=	0.779418	2.74016	3.51565	97.0097
	6383	327477	http://genome-www4.stanford.edu/cgi-bin/SMD/source/sourceResult?choice=Gene&option=Name&criteria=	0.779293	2.93999	3.77264	97.0097
	24	300103	RBM6	0.778533	2.36666	3.0399	97.0097
	4465	318538	ABCA5	0.777741	2.96908	3.81757	97.0097
	971	304479	http://genome-www4.stanford.edu/cgi-bin/SMD/source/sourceResult?choice=Gene&option=Name&criteria=	0.77773	2.38455	3.06604	97.0097
	1911	308147	MAMDC2	0.777621	2.1313	2.74079	97.0097
	2201	309234	FLJ22471	0.777439	2.25441	2.89979	97.0097
	2088	308831	PADI2	0.77734	2.37334	3.05315	97.0097
	1514	306742	KRT12	0.776779	3.43618	4.42363	97.0097
	6855	329939	http://genome-www4.stanford.edu/cgi-bin/SMD/source/sourceResult?choice=Gene&option=Name&criteria=	0.776123	2.53706	3.26889	97.0097
	5951	325920	LOC51315	0.775707	2.55417	3.2927	97.0097
	7612	333707	http://genome-www4.stanford.edu/cgi-bin/SMD/source/sourceResult?choice=Gene&option=Name&criteria=	0.775705	2.77934	3.58298	97.0097
	1286	305843	FLJ20244	0.775685	2.29944	2.9644	97.0097
	4368	318070	http://genome-www4.stanford.edu/cgi-bin/SMD/source/sourceResult?choice=Gene&option=Name&criteria=	0.775164	3.53208	4.55656	97.0097
	6032	326272	http://genome-www4.stanford.edu/cgi-bin/SMD/source/sourceResult?choice=Gene&option=Name&criteria=	0.774385	2.01376	2.60046	97.0097
	5754	324982	SLC30A1	0.773236	1.95545	2.52892	97.0097
	5243	322646	ARL8	0.773024	1.82839	2.36525	97.0097
	2476	310362	PTGIS	0.772555	2.90464	3.75978	97.0097
	2274	309505	LRP11	0.77223	2.61956	3.3922	97.0097
	3576	314713	KIF21A	0.771285	3.05829	3.96519	97.0097
	7645	333893	http://genome-www4.stanford.edu/cgi-bin/SMD/source/sourceResult?choice=Gene&option=Name&criteria=	0.771118	1.43026	1.85479	97.0097
	4224	317429	FLJ23518	0.771099	3.00977	3.90322	97.0097
	5967	325981	http://genome-www4.stanford.edu/cgi-bin/SMD/source/sourceResult?choice=Gene&option=Name&criteria=	0.770742	2.21885	2.87884	97.0097
	7310	332290	http://genome-www4.stanford.edu/cgi-bin/SMD/source/sourceResult?choice=Gene&option=Name&criteria=	0.769315	3.34597	4.34928	97.0097
	4845	320650	AK3	0.768867	3.54834	4.61502	97.0097
	109	300480	RANBP9	0.767991	2.16129	2.81421	97.0097
	2727	311365	http://genome-www4.stanford.edu/cgi-bin/SMD/source/sourceResult?choice=Gene&option=Name&criteria=	0.767758	6.93208	9.02899	97.0097
	6101	326508	http://genome-www4.stanford.edu/cgi-bin/SMD/source/sourceResult?choice=Gene&option=Name&criteria=	0.767727	2.92402	3.80868	97.0097
	572	302599	FNDC3B	0.767286	2.66008	3.46687	97.0097
	3863	315872	http://genome-www4.stanford.edu/cgi-bin/SMD/source/sourceResult?choice=Gene&option=Name&criteria=	0.767195	2.92699	3.81518	97.0097
	2383	309962	KIAA1229	0.766769	2.50371	3.26527	97.0097
	4976	321182	AG1	0.766664	2.65583	3.46414	97.0097
	7255	332031	http://genome-www4.stanford.edu/cgi-bin/SMD/source/sourceResult?choice=Gene&option=Name&criteria=	0.765353	2.78733	3.64189	97.0097
	6812	329657	http://genome-www4.stanford.edu/cgi-bin/SMD/source/sourceResult?choice=Gene&option=Name&criteria=	0.76453	2.70455	3.53754	97.0097
	1440	306474	ASPN	0.763513	5.70232	7.46853	97.0097
	5305	322970	SERPINB5	0.763499	5.32267	6.97141	97.0097
	276	301270	http://genome-www4.stanford.edu/cgi-bin/SMD/source/sourceResult?choice=Gene&option=Name&criteria=	0.762964	1.89035	2.47764	97.0097
	7685	334079	http://genome-www4.stanford.edu/cgi-bin/SMD/source/sourceResult?choice=Gene&option=Name&criteria=	0.762517	1.72176	2.258	97.0097
	5000	321274	SERPINI1	0.7625	3.61662	4.74311	97.0097
	1953	308337	TANC	0.762471	2.21068	2.89937	97.0097
	4422	318306	RBMS1	0.761975	2.17325	2.85213	97.0097
	4186	317222	LCN2	0.761838	5.81835	7.63725	97.0097
	518	302342	ACTN1	0.761535	2.78146	3.65244	97.0097
	6117	326556	http://genome-www4.stanford.edu/cgi-bin/SMD/source/sourceResult?choice=Gene&option=Name&criteria=	0.761433	2.29285	3.01123	97.0097
	7370	332533	http://genome-www4.stanford.edu/cgi-bin/SMD/source/sourceResult?choice=Gene&option=Name&criteria=	0.761349	2.32408	3.05258	97.0097
	3908	316012	CGI-49	0.760311	3.31937	4.36581	97.0097
	2648	311064	http://genome-www4.stanford.edu/cgi-bin/SMD/source/sourceResult?choice=Gene&option=Name&criteria=	0.760204	2.92358	3.84578	97.0097
	6688	329020	http://genome-www4.stanford.edu/cgi-bin/SMD/source/sourceResult?choice=Gene&option=Name&criteria=	0.760116	2.93529	3.86163	97.0097
	4005	316465	http://genome-www4.stanford.edu/cgi-bin/SMD/source/sourceResult?choice=Gene&option=Name&criteria=	0.759833	2.16869	2.85416	97.0097
	6918	330264	http://genome-www4.stanford.edu/cgi-bin/SMD/source/sourceResult?choice=Gene&option=Name&criteria=	0.759702	2.61121	3.43716	97.0097
	7374	332583	http://genome-www4.stanford.edu/cgi-bin/SMD/source/sourceResult?choice=Gene&option=Name&criteria=	0.759414	2.77021	3.64782	97.0097
	5541	323973	http://genome-www4.stanford.edu/cgi-bin/SMD/source/sourceResult?choice=Gene&option=Name&criteria=	0.759373	3.11821	4.10629	97.0097
	2941	312265	ZCCHC9	0.757213	1.60617	2.12115	97.0097
	3092	312872	http://genome-www4.stanford.edu/cgi-bin/SMD/source/sourceResult?choice=Gene&option=Name&criteria=	0.757188	2.57881	3.40578	97.0097
	6100	326504	http://genome-www4.stanford.edu/cgi-bin/SMD/source/sourceResult?choice=Gene&option=Name&criteria=	0.757025	2.61092	3.44893	97.0097
	6734	329303	IRF7	0.756982	3.02596	3.9974	97.0097
	2182	309166	PKD2	0.756961	2.26828	2.99656	97.0097
	7039	330933	http://genome-www4.stanford.edu/cgi-bin/SMD/source/sourceResult?choice=Gene&option=Name&criteria=	0.756833	2.28935	3.0249	97.0097
	6494	327842	http://genome-www4.stanford.edu/cgi-bin/SMD/source/sourceResult?choice=Gene&option=Name&criteria=	0.756692	2.59732	3.43247	97.0097
	6350	327409	http://genome-www4.stanford.edu/cgi-bin/SMD/source/sourceResult?choice=Gene&option=Name&criteria=	0.756127	1.85912	2.45874	97.0097
	2410	310077	P4HA1	0.756017	2.8956	3.83007	97.0097
	5176	322240	TCTE1L	0.75506	2.45899	3.25668	97.0097
	159	300727	ERO1L	0.754908	3.53632	4.68444	97.0097
	1120	305164	PLS3	0.754731	3.18285	4.2172	97.0097
	7632	333799	http://genome-www4.stanford.edu/cgi-bin/SMD/source/sourceResult?choice=Gene&option=Name&criteria=	0.753465	2.72881	3.62167	97.0097
	6704	329097	http://genome-www4.stanford.edu/cgi-bin/SMD/source/sourceResult?choice=Gene&option=Name&criteria=	0.753422	2.14735	2.85013	97.0097
	5067	321644	LOC401152	0.753234	2.40322	3.19053	97.0097
	3369	313936	http://genome-www4.stanford.edu/cgi-bin/SMD/source/sourceResult?choice=Gene&option=Name&criteria=	0.753103	2.67286	3.54913	97.0097
	1822	307820	VEGF	0.753094	2.01164	2.67117	97.0097
	6868	330008	GBA	0.753032	2.63993	3.50574	97.0097
	2190	309184	PPL	0.752749	3.56828	4.74033	97.0097
	5763	325015	HOZFP	0.752692	2.41323	3.20613	97.0097
	7292	332192	FLJ20014	0.752503	1.7514	2.32744	97.0097
	3086	312858	http://genome-www4.stanford.edu/cgi-bin/SMD/source/sourceResult?choice=Gene&option=Name&criteria=	0.751642	2.42631	3.22802	97.0097
	3859	315862	FIBL-6	0.750744	2.56577	3.41764	97.0097
	4011	316497	USP53	0.750607	2.58372	3.44218	97.0097
	4344	317974	CCL28	0.74908	4.48365	5.98555	97.0097
	5294	322930	KIAA1238	0.74891	3.37878	4.51159	97.0097
	6304	327248	LIG4	0.748088	2.20126	2.94251	97.0097
	4956	321076	http://genome-www4.stanford.edu/cgi-bin/SMD/source/sourceResult?choice=Gene&option=Name&criteria=	0.748086	2.54609	3.40347	97.0097
	6642	328745	http://genome-www4.stanford.edu/cgi-bin/SMD/source/sourceResult?choice=Gene&option=Name&criteria=	0.747994	2.95743	3.95382	97.0097
	6130	326592	http://genome-www4.stanford.edu/cgi-bin/SMD/source/sourceResult?choice=Gene&option=Name&criteria=	0.747977	2.68986	3.59618	97.0097
	2703	311287	PTPN12	0.747391	2.30036	3.07786	97.0097
	7384	332633	BF	0.746541	4.53356	6.07276	97.0097
	6239	326976	http://genome-www4.stanford.edu/cgi-bin/SMD/source/sourceResult?choice=Gene&option=Name&criteria=	0.745834	1.96998	2.64131	97.0097
	5415	323475	LYNX1	0.745707	1.46571	1.96553	97.0097
	4478	318603	PDLIM3	0.745575	3.53871	4.74627	97.0097
	5673	324586	http://genome-www4.stanford.edu/cgi-bin/SMD/source/sourceResult?choice=Gene&option=Name&criteria=	0.745574	1.90854	2.55982	97.0097
	639	302910	TNS	0.745375	2.13135	2.85943	97.0097
	1404	306349	SERPINE1	0.744063	3.41217	4.58587	97.0097
	1530	306803	http://genome-www4.stanford.edu/cgi-bin/SMD/source/sourceResult?choice=Gene&option=Name&criteria=	0.743718	2.62789	3.53345	97.0097
	5115	321897	RPS14	0.743717	1.75444	2.35902	97.0097
	817	303780	GNPTG	0.742886	1.77299	2.38662	97.0097
	2696	311273	RNF6	0.742078	2.45018	3.30177	97.0097
	2464	310295	SLC12A4	0.741598	2.38176	3.21166	97.0097
	7308	332278	http://genome-www4.stanford.edu/cgi-bin/SMD/source/sourceResult?choice=Gene&option=Name&criteria=	0.740928	1.66381	2.24557	97.0097
	4264	317611	http://genome-www4.stanford.edu/cgi-bin/SMD/source/sourceResult?choice=Gene&option=Name&criteria=	0.7406	2.52615	3.41096	97.0097
	4543	319027	FLJ22795	0.740359	2.56747	3.46788	97.0097
	6231	326947	http://genome-www4.stanford.edu/cgi-bin/SMD/source/sourceResult?choice=Gene&option=Name&criteria=	0.740181	2.45827	3.32118	97.0097
	3891	315950	TP53BP2	0.740015	2.87843	3.88969	97.0097
	5824	325346	FUT3	0.739756	2.758	3.72826	97.0097
	4613	319427	RER1	0.739547	1.79338	2.42497	97.0097
	7147	331443	http://genome-www4.stanford.edu/cgi-bin/SMD/source/sourceResult?choice=Gene&option=Name&criteria=	0.739168	1.5978	2.16162	97.0097
	6133	326602	http://genome-www4.stanford.edu/cgi-bin/SMD/source/sourceResult?choice=Gene&option=Name&criteria=	0.738957	2.65955	3.59906	97.0097
	2355	309855	PIK3CA	0.738677	1.90166	2.57442	97.0097
	5882	325572	TBCA	0.738464	1.89702	2.56888	97.0097
	5852	325440	ZNF440	0.738323	2.23646	3.02911	97.0097
	678	303138	ATP8B1	0.7383	2.25248	3.0509	97.0097
	2346	309825	PILRB	0.738208	3.60292	4.88064	97.0097
	7594	333662	http://genome-www4.stanford.edu/cgi-bin/SMD/source/sourceResult?choice=Gene&option=Name&criteria=	0.737827	2.327	3.15386	97.0097
	6493	327840	http://genome-www4.stanford.edu/cgi-bin/SMD/source/sourceResult?choice=Gene&option=Name&criteria=	0.737676	2.92237	3.96159	97.0097
	5273	322785	C4A	0.737341	5.09583	6.91109	97.0097
	2674	311155	COL14A1	0.737174	1.78319	2.41895	97.0097
	5002	321284	PRKCI	0.737166	2.478	3.36153	97.0097
	7714	334229	http://genome-www4.stanford.edu/cgi-bin/SMD/source/sourceResult?choice=Gene&option=Name&criteria=	0.736108	2.33197	3.16797	97.0097
	4879	320761	http://genome-www4.stanford.edu/cgi-bin/SMD/source/sourceResult?choice=Gene&option=Name&criteria=	0.735821	2.47135	3.35863	97.0097
	3201	313278	DKFZP434A0131	0.7358	2.14494	2.91511	97.0097
	6880	330061	AGTRAP	0.735733	1.9618	2.66646	97.0097
	6433	327633	http://genome-www4.stanford.edu/cgi-bin/SMD/source/sourceResult?choice=Gene&option=Name&criteria=	0.735075	2.0952	2.85032	97.0097
	3724	315381	ESCO1	0.734665	2.22128	3.02353	97.0097
	3718	315364	AFG3L2	0.734547	1.94463	2.64738	97.0097
	4155	317138	ZCCHC7	0.734123	1.79607	2.44655	97.0097
	6938	330395	http://genome-www4.stanford.edu/cgi-bin/SMD/source/sourceResult?choice=Gene&option=Name&criteria=	0.733732	2.63881	3.59642	97.0097
	4157	317145	OPRS1	0.733345	2.07327	2.82714	97.0097
	431	301977	MYO9A	0.733325	2.7747	3.78372	97.0097
	3797	315653	http://genome-www4.stanford.edu/cgi-bin/SMD/source/sourceResult?choice=Gene&option=Name&criteria=	0.733322	2.47878	3.3802	97.0097
	4822	320509	RPL26	0.733284	2.42382	3.30543	97.0097
	4462	318514	CYP4Z2P	0.733037	5.58671	7.62133	97.0097
	4297	317755	http://genome-www4.stanford.edu/cgi-bin/SMD/source/sourceResult?choice=Gene&option=Name&criteria=	0.732518	2.23011	3.04445	97.0097
	2844	311850	NDUFA10	0.732356	1.90288	2.5983	97.0097
	1665	307270	LEPREL2	0.732168	2.47305	3.3777	97.0097
	617	302788	http://genome-www4.stanford.edu/cgi-bin/SMD/source/sourceResult?choice=Gene&option=Name&criteria=	0.732058	2.45597	3.35489	97.0097
	7756	334493	http://genome-www4.stanford.edu/cgi-bin/SMD/source/sourceResult?choice=Gene&option=Name&criteria=	0.732013	2.39816	3.27611	97.0097
	3477	314365	PNPT1	0.731904	2.55406	3.48961	97.0097
	790	303673	PBP	0.731877	1.81446	2.47918	97.0097
	6461	327735	http://genome-www4.stanford.edu/cgi-bin/SMD/source/sourceResult?choice=Gene&option=Name&criteria=	0.731377	2.72156	3.72115	97.0097
	1187	305457	WFDC1	0.731329	4.12449	5.63972	97.0097
	3921	316042	GUK1	0.731224	1.83286	2.50657	97.0097
	4286	317706	PRSS23	0.731116	3.23473	4.42437	97.0097
	3723	315379	C18orf11	0.730892	1.81944	2.48934	97.0097
	4555	319073	EEF1A1	0.730883	2.79315	3.82161	97.0097
	3356	313894	ATP6V1G1	0.730725	1.98874	2.7216	97.0097
	4557	319078	FLJ22761	0.730256	2.38677	3.2684	97.0097
	3276	313577	KIAA1641	0.729228	2.93422	4.02373	97.0097
	7489	333129	NEF3	0.728943	1.39526	1.91409	97.0097
	7671	334012	PRIM1	0.72876	1.97445	2.70933	97.0097
	290	301369	DKK3	0.728291	2.61566	3.59151	97.0097
	367	301704	KIAA1040	0.728269	2.53256	3.4775	97.0097
	6300	327236	http://genome-www4.stanford.edu/cgi-bin/SMD/source/sourceResult?choice=Gene&option=Name&criteria=	0.728215	2.54335	3.49258	97.0097
	3093	312873	MGC23401	0.727655	1.85196	2.54512	97.0097
	5742	324923	FLJ13305	0.727549	2.39462	3.29135	97.0097
	6302	327240	http://genome-www4.stanford.edu/cgi-bin/SMD/source/sourceResult?choice=Gene&option=Name&criteria=	0.727293	2.52488	3.47162	97.0097
	2378	309935	RBBP6	0.727003	1.99554	2.74489	97.0097
	4983	321199	http://genome-www4.stanford.edu/cgi-bin/SMD/source/sourceResult?choice=Gene&option=Name&criteria=	0.726683	2.80221	3.85616	97.0097
	2283	309552	KCNJ5	0.726644	2.57508	3.5438	97.0097
	2819	311745	SH3BP4	0.726097	2.82036	3.88427	97.0097
	7195	331668	http://genome-www4.stanford.edu/cgi-bin/SMD/source/sourceResult?choice=Gene&option=Name&criteria=	0.725283	2.3636	3.25887	97.0097
	2611	310946	http://genome-www4.stanford.edu/cgi-bin/SMD/source/sourceResult?choice=Gene&option=Name&criteria=	0.72526	2.65752	3.66423	97.0097
	6639	328726	http://genome-www4.stanford.edu/cgi-bin/SMD/source/sourceResult?choice=Gene&option=Name&criteria=	0.724953	2.2509	3.10489	97.0097
	5185	322271	DKFZP434C212	0.724749	1.69975	2.34529	97.0097
	7026	330874	http://genome-www4.stanford.edu/cgi-bin/SMD/source/sourceResult?choice=Gene&option=Name&criteria=	0.723949	1.93735	2.67608	97.0097
	7633	333814	http://genome-www4.stanford.edu/cgi-bin/SMD/source/sourceResult?choice=Gene&option=Name&criteria=	0.72216	2.45345	3.39738	97.0097
	449	302027	SS18L1	0.722101	1.99042	2.75643	97.0097
	4421	318305	RBMS1	0.721969	1.81388	2.51241	97.0097
	1954	308339	http://genome-www4.stanford.edu/cgi-bin/SMD/source/sourceResult?choice=Gene&option=Name&criteria=	0.721301	2.1972	3.04617	97.0097
	6837	329819	http://genome-www4.stanford.edu/cgi-bin/SMD/source/sourceResult?choice=Gene&option=Name&criteria=	0.721023	2.28947	3.1753	97.0097
	7031	330888	http://genome-www4.stanford.edu/cgi-bin/SMD/source/sourceResult?choice=Gene&option=Name&criteria=	0.720225	2.449	3.40032	97.0097
	4817	320470	LOC113251	0.72006	1.70886	2.37322	97.0097
	7156	331477	MGC70870	0.719616	2.2668	3.15002	97.0097
	7759	334510	http://genome-www4.stanford.edu/cgi-bin/SMD/source/sourceResult?choice=Gene&option=Name&criteria=	0.719155	2.2208	3.08806	97.0097
	4848	320662	FBLP-1	0.718783	2.15743	3.00151	97.0097
	6014	326201	http://genome-www4.stanford.edu/cgi-bin/SMD/source/sourceResult?choice=Gene&option=Name&criteria=	0.718309	2.40048	3.34185	97.0097
	7442	332909	http://genome-www4.stanford.edu/cgi-bin/SMD/source/sourceResult?choice=Gene&option=Name&criteria=	0.718267	2.13692	2.97511	97.0097
	3024	312621	NBPF1	0.718223	2.73308	3.80533	97.0097
	6929	330324	MGC4677	0.718131	2.52929	3.52204	97.0097
	6018	326214	CTGLF1	0.717576	2.54184	3.54225	97.0097
	6069	326400	http://genome-www4.stanford.edu/cgi-bin/SMD/source/sourceResult?choice=Gene&option=Name&criteria=	0.716637	2.68613	3.74825	97.0097
	2427	310139	OPTN	0.716616	2.61472	3.6487	97.0097
	6573	328331	http://genome-www4.stanford.edu/cgi-bin/SMD/source/sourceResult?choice=Gene&option=Name&criteria=	0.715959	2.68613	3.75179	97.0097
	7540	333405	KIAA1984	0.715362	1.45862	2.03899	97.0097
	415	301892	http://genome-www4.stanford.edu/cgi-bin/SMD/source/sourceResult?choice=Gene&option=Name&criteria=	0.715316	2.36431	3.30526	97.0097
	2886	312012	http://genome-www4.stanford.edu/cgi-bin/SMD/source/sourceResult?choice=Gene&option=Name&criteria=	0.715214	2.74304	3.83527	97.0097
	6772	329473	ZDHHC22	0.714952	1.90396	2.66306	97.0097
	2242	309382	STAF65(gamma)	0.714459	1.58722	2.22157	97.0097
	6697	329064	http://genome-www4.stanford.edu/cgi-bin/SMD/source/sourceResult?choice=Gene&option=Name&criteria=	0.714149	2.71487	3.80154	97.0097
	6558	328260	http://genome-www4.stanford.edu/cgi-bin/SMD/source/sourceResult?choice=Gene&option=Name&criteria=	0.713489	2.07754	2.9118	97.0097
	5700	324682	HNRPF	0.713371	1.60539	2.25043	97.0097
	935	304314	SCARF2	0.7129	2.02702	2.84334	97.0097
	7555	333483	http://genome-www4.stanford.edu/cgi-bin/SMD/source/sourceResult?choice=Gene&option=Name&criteria=	0.712781	1.85323	2.6	97.0097
	555	302529	KRT6B	0.712514	6.50383	9.12799	97.0097
	5055	321558	S100P	0.712043	5.75929	8.0884	97.0097
	6280	327144	http://genome-www4.stanford.edu/cgi-bin/SMD/source/sourceResult?choice=Gene&option=Name&criteria=	0.711598	2.4003	3.37311	97.0097
	7110	331288	http://genome-www4.stanford.edu/cgi-bin/SMD/source/sourceResult?choice=Gene&option=Name&criteria=	0.71158	2.57519	3.61898	97.0097
	5187	322288	AQP3	0.711285	4.5285	6.36664	97.0097
	5275	322788	SMPD1	0.711042	1.97649	2.77971	97.0097
	5183	322267	CLDN3	0.710012	4.47362	6.30077	97.0097
	1671	307290	C1QDC1	0.709258	2.66522	3.75776	97.0097
	3539	314580	FLJ11331	0.708476	2.01138	2.83903	97.0097
	6112	326535	http://genome-www4.stanford.edu/cgi-bin/SMD/source/sourceResult?choice=Gene&option=Name&criteria=	0.708332	2.7002	3.81206	97.0097
	6533	328072	http://genome-www4.stanford.edu/cgi-bin/SMD/source/sourceResult?choice=Gene&option=Name&criteria=	0.708172	2.50351	3.53517	97.0097
	4131	317058	TERF1	0.707832	2.29139	3.23719	97.0097
	5378	323293	http://genome-www4.stanford.edu/cgi-bin/SMD/source/sourceResult?choice=Gene&option=Name&criteria=	0.707235	2.98604	4.22213	97.0097
	2711	311309	CAS1	0.707045	2.39739	3.39072	97.0097
	2239	309365	http://genome-www4.stanford.edu/cgi-bin/SMD/source/sourceResult?choice=Gene&option=Name&criteria=	0.706872	2.36162	3.34095	97.0097
	1775	307658	RAB23	0.706665	2.41494	3.41737	97.0097
	4871	320738	USP1	0.70645	2.97737	4.21455	97.0097
	695	303199	XPO1	0.706357	2.49374	3.53043	97.0097
	1158	305318	RGC32	0.706154	2.46185	3.48628	97.0097
	7505	333208	http://genome-www4.stanford.edu/cgi-bin/SMD/source/sourceResult?choice=Gene&option=Name&criteria=	0.706046	2.13759	3.02756	97.0097
	3137	313028	LPIN1	0.705386	2.27516	3.22542	97.0097
	4685	319836	NQO3A2	0.705296	1.93646	2.7456	97.0097
	6875	330040	http://genome-www4.stanford.edu/cgi-bin/SMD/source/sourceResult?choice=Gene&option=Name&criteria=	0.705238	2.62124	3.71682	97.0097
	5935	325882	REG1B	0.705227	1.26724	1.79692	97.0097
	2612	310952	FLJ11305	0.70494	2.33753	3.31593	97.0097
	3144	313049	RPS15A	0.704717	2.31655	3.2872	97.0097
	7297	332226	http://genome-www4.stanford.edu/cgi-bin/SMD/source/sourceResult?choice=Gene&option=Name&criteria=	0.704706	2.85252	4.04781	97.0097
	6821	329711	http://genome-www4.stanford.edu/cgi-bin/SMD/source/sourceResult?choice=Gene&option=Name&criteria=	0.704327	2.6337	3.73931	97.0097
	6293	327195	http://genome-www4.stanford.edu/cgi-bin/SMD/source/sourceResult?choice=Gene&option=Name&criteria=	0.703134	2.31929	3.29851	97.0097
	5717	324775	HUMMLC2B	0.702901	2.0174	2.87011	97.0097
	3151	313077	EMP1	0.70281	2.89033	4.11253	97.0097
	6106	326523	http://genome-www4.stanford.edu/cgi-bin/SMD/source/sourceResult?choice=Gene&option=Name&criteria=	0.702648	2.51361	3.57734	97.0097
	447	302022	RHOA	0.701913	1.58404	2.25674	97.0097
	6162	326710	http://genome-www4.stanford.edu/cgi-bin/SMD/source/sourceResult?choice=Gene&option=Name&criteria=	0.700789	2.57875	3.67978	97.0097
	3569	314672	http://genome-www4.stanford.edu/cgi-bin/SMD/source/sourceResult?choice=Gene&option=Name&criteria=	0.700436	2.57637	3.67824	97.0097
	6512	327933	C9orf130	0.699526	1.79793	2.57021	97.0097
	4856	320688	KIAA1522	0.699048	1.78493	2.55337	97.0097
	4060	316708	TPBG	0.698736	2.38624	3.41507	97.0097
	658	303054	OSTM1	0.698574	1.80843	2.58874	97.0097
	434	301991	http://genome-www4.stanford.edu/cgi-bin/SMD/source/sourceResult?choice=Gene&option=Name&criteria=	0.698533	2.32973	3.33518	97.0097
	996	304584	MYH9	0.69727	2.42397	3.47638	97.0097
	7152	331462	FLJ20014	0.696771	1.56713	2.24913	97.0097
	2698	311278	AKAP9	0.696675	2.52786	3.62846	97.0097
	2004	308507	SULT1C1	0.695636	1.75652	2.52506	97.0097
	2012	308555	DARS	0.695516	1.78289	2.56341	97.0097
	6802	329616	http://genome-www4.stanford.edu/cgi-bin/SMD/source/sourceResult?choice=Gene&option=Name&criteria=	0.695131	2.50949	3.61009	97.0097
	6170	326730	http://genome-www4.stanford.edu/cgi-bin/SMD/source/sourceResult?choice=Gene&option=Name&criteria=	0.69512	2.4925	3.58572	97.0097
	7302	332254	http://genome-www4.stanford.edu/cgi-bin/SMD/source/sourceResult?choice=Gene&option=Name&criteria=	0.69506	2.57482	3.70445	97.0097
	216	300980	RABEP1	0.694451	2.08135	2.99711	97.0097
	7734	334336	http://genome-www4.stanford.edu/cgi-bin/SMD/source/sourceResult?choice=Gene&option=Name&criteria=	0.694411	2.26032	3.25501	97.0097
	2204	309239	FLJ10359	0.694387	2.0232	2.91365	97.0097
	6237	326972	http://genome-www4.stanford.edu/cgi-bin/SMD/source/sourceResult?choice=Gene&option=Name&criteria=	0.694315	2.46199	3.54593	97.0097
	2876	311981	RSN	0.69422	2.06128	2.9692	97.0097
	2071	308754	SFRS11	0.69353	2.60068	3.74992	97.0097
	6148	326669	http://genome-www4.stanford.edu/cgi-bin/SMD/source/sourceResult?choice=Gene&option=Name&criteria=	0.693062	2.49423	3.59885	97.0097
	5182	322263	FAM33A	0.692735	2.43336	3.51268	97.0097
	1372	306202	OGDH	0.692671	1.86861	2.6977	97.0097
	6464	327745	http://genome-www4.stanford.edu/cgi-bin/SMD/source/sourceResult?choice=Gene&option=Name&criteria=	0.69258	2.36494	3.41468	97.0097
	6142	326645	http://genome-www4.stanford.edu/cgi-bin/SMD/source/sourceResult?choice=Gene&option=Name&criteria=	0.692538	2.37982	3.43638	97.0097
	7616	333719	http://genome-www4.stanford.edu/cgi-bin/SMD/source/sourceResult?choice=Gene&option=Name&criteria=	0.692504	2.3715	3.42453	97.0097
	6002	326163	http://genome-www4.stanford.edu/cgi-bin/SMD/source/sourceResult?choice=Gene&option=Name&criteria=	0.692467	2.5946	3.74689	97.0097
	41	300194	SOX8	0.692369	3.81217	5.50598	97.0097
	6865	329985	http://genome-www4.stanford.edu/cgi-bin/SMD/source/sourceResult?choice=Gene&option=Name&criteria=	0.692215	2.28704	3.30394	97.0097
	3721	315373	C18orf21	0.692188	1.95586	2.82562	97.0097
	2314	309676	PDLIM2	0.691933	1.91436	2.76668	97.0097
	6610	328572	ANAPC2	0.691897	1.76992	2.55807	97.0097
	5583	324146	http://genome-www4.stanford.edu/cgi-bin/SMD/source/sourceResult?choice=Gene&option=Name&criteria=	0.69152	2.40501	3.47786	97.0097
	6322	327292	http://genome-www4.stanford.edu/cgi-bin/SMD/source/sourceResult?choice=Gene&option=Name&criteria=	0.691122	1.72668	2.49837	97.0097
	984	304531	HMOX1	0.690854	2.62721	3.80284	97.0097
	4504	318809	FLJ20718	0.690825	1.39735	2.02272	97.0097
	4520	318908	RASA2	0.690709	3.07722	4.45517	97.0097
	3216	313332	http://genome-www4.stanford.edu/cgi-bin/SMD/source/sourceResult?choice=Gene&option=Name&criteria=	0.690579	1.88845	2.7346	97.0097
	4094	316875	MTB	0.690557	2.14719	3.10937	97.0097
	962	304447	NHP2L1	0.690152	1.73106	2.50823	97.0097
	4035	316564	PAM	0.690065	2.33433	3.38277	97.0097
	5094	321747	ESM1	0.690042	1.75459	2.54273	97.0097
	4726	320031	WDR4	0.689846	2.28395	3.31081	97.0097
	3180	313195	FLJ12118	0.689793	2.52058	3.65411	97.0097
	3364	313925	CTSL2	0.689564	2.70303	3.91991	97.0097
	6301	327239	http://genome-www4.stanford.edu/cgi-bin/SMD/source/sourceResult?choice=Gene&option=Name&criteria=	0.68955	2.47087	3.58331	97.0097
	4939	321009	LOC150759	0.689268	2.82409	4.09723	97.0097
	5049	321532	GNL3	0.688994	1.89014	2.74334	97.0097
	6799	329597	AK3	0.688786	3.6186	5.2536	97.0097
	2925	312192	ACLY	0.68796	1.96949	2.86279	97.0097
	520	302365	ALDH3A2	0.687559	2.5228	3.66921	97.0097
	5585	324150	LOC201229	0.687321	1.96327	2.8564	97.0097
	5154	322117	CTHRC1	0.686987	2.7439	3.99411	97.0097
	3644	315020	LOC283755	0.686907	3.75088	5.46054	97.0097
	6234	326960	http://genome-www4.stanford.edu/cgi-bin/SMD/source/sourceResult?choice=Gene&option=Name&criteria=	0.686732	1.7111	2.49166	97.0097
	6068	326399	http://genome-www4.stanford.edu/cgi-bin/SMD/source/sourceResult?choice=Gene&option=Name&criteria=	0.68648	2.35567	3.43152	97.0097
	638	302907	LXN	0.686387	2.97297	4.33134	97.0097
	6261	327070	CTSF	0.686282	2.33261	3.39891	97.0097
	4278	317684	HNMT	0.685808	2.177	3.17436	97.0097
	3587	314761	AMIGO2	0.685678	1.97551	2.88111	97.0097
	1948	308314	TFCP2L1	0.685278	3.47239	5.06713	97.0097
	2364	309885	POLK	0.685028	1.97799	2.88746	97.0097
	6485	327820	http://genome-www4.stanford.edu/cgi-bin/SMD/source/sourceResult?choice=Gene&option=Name&criteria=	0.68502	2.29896	3.35605	97.0097
	5739	324907	NALP1	0.684055	2.40235	3.51192	97.0097
	6186	326796	http://genome-www4.stanford.edu/cgi-bin/SMD/source/sourceResult?choice=Gene&option=Name&criteria=	0.683894	2.28822	3.34587	97.0097
	4925	320925	http://genome-www4.stanford.edu/cgi-bin/SMD/source/sourceResult?choice=Gene&option=Name&criteria=	0.683254	2.70688	3.96175	97.0097
	3632	314928	RAB20	0.683198	2.30664	3.37625	97.0097
	2297	309620	TGFBI	0.68293	3.22456	4.72165	97.0097
	6070	326401	http://genome-www4.stanford.edu/cgi-bin/SMD/source/sourceResult?choice=Gene&option=Name&criteria=	0.68283	2.33494	3.4195	97.0097
	5432	323552	IGFBP6	0.682604	2.67124	3.91331	97.0097
	5933	325865	MAL	0.682285	2.93151	4.29661	97.0097
	1582	306969	SUPT6H	0.681751	1.24635	1.82816	97.0097
	524	302385	MARK2	0.681419	2.03383	2.9847	97.0097
	7455	332977	LOC285045	0.680988	1.64331	2.41313	97.0097
	5050	321540	RAP140	0.680768	1.97933	2.90749	97.0097
	591	302675	TRAF4	0.680501	1.85808	2.73045	97.0097
	6055	326362	http://genome-www4.stanford.edu/cgi-bin/SMD/source/sourceResult?choice=Gene&option=Name&criteria=	0.680381	2.39222	3.51601	97.0097
	6017	326209	http://genome-www4.stanford.edu/cgi-bin/SMD/source/sourceResult?choice=Gene&option=Name&criteria=	0.680301	2.66019	3.91031	97.0097
	34	300172	NF1	0.679178	1.83321	2.69916	97.0097
	6143	326647	http://genome-www4.stanford.edu/cgi-bin/SMD/source/sourceResult?choice=Gene&option=Name&criteria=	0.67908	2.5137	3.70163	97.0097
	2855	311875	TRPM4	0.677984	2.75407	4.06215	97.0097
	4410	318248	http://genome-www4.stanford.edu/cgi-bin/SMD/source/sourceResult?choice=Gene&option=Name&criteria=	0.677539	2.35234	3.47188	97.0097
	6050	326335	YTHDF3	0.677404	1.74899	2.58189	97.0097
	1533	306815	CAMTA2	0.677305	1.82307	2.69165	97.0097
	6367	327438	http://genome-www4.stanford.edu/cgi-bin/SMD/source/sourceResult?choice=Gene&option=Name&criteria=	0.676993	1.8637	2.75291	97.0097
	1576	306956	TNFAIP1	0.675951	1.67191	2.47342	97.0097
	4346	317982	DST	0.675839	2.60107	3.84866	97.0097
	2072	308759	OLFML3	0.675779	2.12256	3.14092	97.0097
	7068	331105	http://genome-www4.stanford.edu/cgi-bin/SMD/source/sourceResult?choice=Gene&option=Name&criteria=	0.675579	2.57655	3.81384	97.0097
	6589	328417	http://genome-www4.stanford.edu/cgi-bin/SMD/source/sourceResult?choice=Gene&option=Name&criteria=	0.675349	1.6492	2.44199	97.0097
	829	303824	SEC3L1	0.675289	1.72817	2.55915	97.0097
	2027	308602	ATP6V1B1	0.674403	3.81486	5.65666	97.0097
	1108	305065	MRCL3	0.674115	1.89729	2.81449	97.0097
	7213	331767	TMEM29	0.674008	2.07546	3.07928	97.0097
	2064	308725	PRG4	0.673984	3.02409	4.48688	97.0097
	5851	325436	http://genome-www4.stanford.edu/cgi-bin/SMD/source/sourceResult?choice=Gene&option=Name&criteria=	0.673969	1.97915	2.93656	97.0097
	6861	329968	http://genome-www4.stanford.edu/cgi-bin/SMD/source/sourceResult?choice=Gene&option=Name&criteria=	0.673675	2.45058	3.63763	97.0097
	4997	321263	SIMP	0.673614	2.50552	3.71952	97.0097
	4686	319839	ATP13A2	0.673304	1.64941	2.44973	97.0097
	6534	328073	http://genome-www4.stanford.edu/cgi-bin/SMD/source/sourceResult?choice=Gene&option=Name&criteria=	0.672783	2.45113	3.64327	97.0097
	960	304441	GGT1	0.671988	2.93568	4.36865	97.0097
	7231	331880	HIST2H2BE	0.671825	1.78214	2.65269	97.0097
	517	302341	http://genome-www4.stanford.edu/cgi-bin/SMD/source/sourceResult?choice=Gene&option=Name&criteria=	0.671793	2.46947	3.67595	97.0097
	5997	326145	http://genome-www4.stanford.edu/cgi-bin/SMD/source/sourceResult?choice=Gene&option=Name&criteria=	0.671505	2.12389	3.16287	97.0097
	7321	332347	http://genome-www4.stanford.edu/cgi-bin/SMD/source/sourceResult?choice=Gene&option=Name&criteria=	0.671192	2.77078	4.12815	97.0097
	5291	322916	CLECSF1	0.67119	3.43104	5.11187	97.0097
	2934	312244	C16orf30	0.671168	1.72279	2.56685	97.0097
	6039	326297	http://genome-www4.stanford.edu/cgi-bin/SMD/source/sourceResult?choice=Gene&option=Name&criteria=	0.670882	2.38768	3.55901	97.0097
	6368	327442	http://genome-www4.stanford.edu/cgi-bin/SMD/source/sourceResult?choice=Gene&option=Name&criteria=	0.670653	2.39656	3.57347	97.0097
	1994	308451	http://genome-www4.stanford.edu/cgi-bin/SMD/source/sourceResult?choice=Gene&option=Name&criteria=	0.66923	2.31079	3.45292	97.0097
	7293	332200	DIAPH2	0.667998	2.64908	3.9657	97.0097
	6804	329621	http://genome-www4.stanford.edu/cgi-bin/SMD/source/sourceResult?choice=Gene&option=Name&criteria=	0.666926	1.53707	2.3047	97.0097
	7329	332387	http://genome-www4.stanford.edu/cgi-bin/SMD/source/sourceResult?choice=Gene&option=Name&criteria=	0.666802	2.05071	3.07544	97.0097
	931	304277	NDUFB7	0.666725	1.92469	2.88679	97.0097
	7537	333384	CUEDC1	0.666517	2.31151	3.46804	97.0097
	4587	319249	CLDN12	0.666084	2.38411	3.5793	97.0097
	7301	332250	http://genome-www4.stanford.edu/cgi-bin/SMD/source/sourceResult?choice=Gene&option=Name&criteria=	0.665761	2.26345	3.3998	97.0097
	7448	332943	http://genome-www4.stanford.edu/cgi-bin/SMD/source/sourceResult?choice=Gene&option=Name&criteria=	0.665295	2.37028	3.56275	97.0097
	5735	324896	PARVA	0.665052	2.2524	3.3868	97.0097
	1249	305706	TRPS1	0.665044	2.62109	3.94122	97.0097
	6352	327414	http://genome-www4.stanford.edu/cgi-bin/SMD/source/sourceResult?choice=Gene&option=Name&criteria=	0.664874	1.61659	2.43143	97.0097
	2985	312441	SERPINF1	0.664507	2.49418	3.75344	97.0097
	6289	327180	http://genome-www4.stanford.edu/cgi-bin/SMD/source/sourceResult?choice=Gene&option=Name&criteria=	0.664357	2.5645	3.86012	97.0097
	6196	326836	UQCRH	0.664151	1.9671	2.96183	97.0097
	5670	324582	RANBP2L1	0.663758	2.56917	3.87064	97.0097
	6005	326177	http://genome-www4.stanford.edu/cgi-bin/SMD/source/sourceResult?choice=Gene&option=Name&criteria=	0.663168	2.32908	3.51205	97.0097
	6380	327472	http://genome-www4.stanford.edu/cgi-bin/SMD/source/sourceResult?choice=Gene&option=Name&criteria=	0.662336	2.32679	3.513	97.0097
	5644	324450	http://genome-www4.stanford.edu/cgi-bin/SMD/source/sourceResult?choice=Gene&option=Name&criteria=	0.662299	1.75569	2.65091	97.0097
	6660	328849	http://genome-www4.stanford.edu/cgi-bin/SMD/source/sourceResult?choice=Gene&option=Name&criteria=	0.661918	2.70628	4.08854	97.0097
	1699	307400	SLC38A1	0.661891	2.66908	4.0325	97.0097
	6066	326393	LOC285045	0.661766	1.60176	2.42043	97.0097
	2460	310278	ACSL3	0.661307	2.42702	3.67004	97.0097
	4948	321050	http://genome-www4.stanford.edu/cgi-bin/SMD/source/sourceResult?choice=Gene&option=Name&criteria=	0.661144	1.99456	3.01684	97.0097
	6699	329072	BOK	0.660486	2.501	3.78661	97.0097
	1332	306031	SCGF	0.660459	2.82991	4.28476	97.0097
	6643	328748	http://genome-www4.stanford.edu/cgi-bin/SMD/source/sourceResult?choice=Gene&option=Name&criteria=	0.660353	1.69438	2.56587	97.0097
	6882	330066	http://genome-www4.stanford.edu/cgi-bin/SMD/source/sourceResult?choice=Gene&option=Name&criteria=	0.660274	1.51901	2.30058	97.0097
	6212	326896	http://genome-www4.stanford.edu/cgi-bin/SMD/source/sourceResult?choice=Gene&option=Name&criteria=	0.660092	2.56968	3.89291	97.0097
	6670	328897	SPON1	0.659973	1.92758	2.92069	97.0097
	7438	332889	MCFD2	0.659891	1.50537	2.28124	97.0097
	3304	313675	NUPL2	0.659176	1.79623	2.72497	97.0097
	4397	318210	http://genome-www4.stanford.edu/cgi-bin/SMD/source/sourceResult?choice=Gene&option=Name&criteria=	0.659042	1.57044	2.38291	97.0097
	2380	309955	http://genome-www4.stanford.edu/cgi-bin/SMD/source/sourceResult?choice=Gene&option=Name&criteria=	0.658403	2.33391	3.5448	97.0097
	5849	325419	SHCBP1	0.658034	2.29321	3.48494	97.0097
	5145	322055	GPR30	0.658016	1.41267	2.14685	97.0097
	6387	327491	http://genome-www4.stanford.edu/cgi-bin/SMD/source/sourceResult?choice=Gene&option=Name&criteria=	0.657183	2.2894	3.48366	97.0097
	4091	316853	FLJ14803	0.655668	1.85409	2.82779	97.0097
	5683	324624	http://genome-www4.stanford.edu/cgi-bin/SMD/source/sourceResult?choice=Gene&option=Name&criteria=	0.65558	1.78546	2.72348	97.0097
	1247	305702	CGI-62	0.654403	2.23725	3.41876	97.0097
	254	301168	TNC	0.65395	3.88876	5.94656	97.0097
	6310	327262	http://genome-www4.stanford.edu/cgi-bin/SMD/source/sourceResult?choice=Gene&option=Name&criteria=	0.652928	2.04197	3.1274	97.0097
	2014	308558	SDC1	0.652526	2.82073	4.32279	97.0097
	7433	332865	LOC285331	0.65197	2.62622	4.02813	97.0097
	6341	327372	http://genome-www4.stanford.edu/cgi-bin/SMD/source/sourceResult?choice=Gene&option=Name&criteria=	0.651801	1.64734	2.52736	97.0097
	3440	314209	TRIM29	0.65161	4.0066	6.14877	97.0097
	819	303783	PABPC4	0.651247	1.67247	2.56811	97.0097
	7034	330912	http://genome-www4.stanford.edu/cgi-bin/SMD/source/sourceResult?choice=Gene&option=Name&criteria=	0.651026	1.51863	2.33267	97.0097
	5508	323848	http://genome-www4.stanford.edu/cgi-bin/SMD/source/sourceResult?choice=Gene&option=Name&criteria=	0.650972	2.33238	3.58291	97.0097
	669	303084	http://genome-www4.stanford.edu/cgi-bin/SMD/source/sourceResult?choice=Gene&option=Name&criteria=	0.650957	2.58372	3.96911	97.0097
	2740	311408	CALU	0.650711	1.8487	2.84105	97.0097
	21	300091	POLDIP2	0.650295	1.68682	2.59392	97.0097
	4696	319872	MT1H	0.650093	2.92672	4.50201	97.0097
	6075	326422	http://genome-www4.stanford.edu/cgi-bin/SMD/source/sourceResult?choice=Gene&option=Name&criteria=	0.649662	2.22409	3.42346	97.0097
	2987	312451	C6orf111	0.649543	2.9829	4.5923	97.0097
	3517	314497	NAB1	0.648979	1.93796	2.98617	97.0097
	2905	312127	COX7B	0.648681	1.9404	2.9913	97.0097
	7617	333721	http://genome-www4.stanford.edu/cgi-bin/SMD/source/sourceResult?choice=Gene&option=Name&criteria=	0.648131	1.45913	2.25129	97.0097
	6948	330438	IMPDH2	0.647964	1.66162	2.56438	97.0097
	2552	310683	MRPS7	0.647816	2.00725	3.09849	97.0097
	945	304359	SEC14L2	0.647759	3.09164	4.77283	97.0097
	3106	312924	CDK7	0.647485	1.65911	2.5624	97.0097
	6267	327094	http://genome-www4.stanford.edu/cgi-bin/SMD/source/sourceResult?choice=Gene&option=Name&criteria=	0.647168	1.57645	2.43593	97.0097
	3617	314892	RB1	0.647108	2.27782	3.51999	97.0097
	2343	309809	PNAS-4	0.647103	1.99011	3.07542	97.0097
	6675	328934	http://genome-www4.stanford.edu/cgi-bin/SMD/source/sourceResult?choice=Gene&option=Name&criteria=	0.646702	2.02608	3.13294	97.0097
	997	304592	EIF3S7	0.646493	1.49959	2.31957	97.0097
	5554	324058	FLJ21272	0.646446	1.53456	2.37384	97.0097
	344	301609	CROCC	0.646241	1.85532	2.87094	97.0097
	5329	323064	OAZ2	0.645974	1.34961	2.08927	97.0097
	2392	310001	http://genome-www4.stanford.edu/cgi-bin/SMD/source/sourceResult?choice=Gene&option=Name&criteria=	0.645906	1.90425	2.94817	97.0097
	5017	321370	LOC92689	0.645627	2.00235	3.1014	97.0097
	7500	333180	http://genome-www4.stanford.edu/cgi-bin/SMD/source/sourceResult?choice=Gene&option=Name&criteria=	0.64561	2.21997	3.43856	97.0097
	4295	317744	http://genome-www4.stanford.edu/cgi-bin/SMD/source/sourceResult?choice=Gene&option=Name&criteria=	0.645353	1.64879	2.55486	97.0097
	7405	332726	http://genome-www4.stanford.edu/cgi-bin/SMD/source/sourceResult?choice=Gene&option=Name&criteria=	0.645301	2.07369	3.21353	97.0097
	1835	307859	ERBB2IP	0.644196	1.6576	2.57313	97.0097
	875	304055	CRAT	0.643592	3.1546	4.90155	97.0097
	2045	308658	ICMT	0.643536	1.77606	2.75985	97.0097
	5993	326130	FLJ22671	0.643174	4.48103	6.96706	97.0097
	3403	314074	DDR1	0.642986	2.10514	3.274	97.0097
	3173	313169	TPARL	0.642552	1.67259	2.60305	97.0097
	1580	306967	ALDOC	0.642307	3.17161	4.93784	97.0097
	6470	327778	GMCL1L	0.641847	1.76466	2.74935	97.0097
	2850	311866	D2S448	0.641727	3.49622	5.44814	97.0097
	7556	333484	DKFZP586A0522	0.640594	2.49488	3.89464	97.0097
	5269	322778	BF	0.640184	3.76032	5.87381	97.0097
	6342	327375	http://genome-www4.stanford.edu/cgi-bin/SMD/source/sourceResult?choice=Gene&option=Name&criteria=	0.64006	2.39734	3.74549	97.0097
	3777	315570	FLJ22635	0.639698	1.97476	3.08702	97.0097
	2706	311291	TNFAIP9	0.639199	3.12097	4.88262	97.0097
	6653	328816	http://genome-www4.stanford.edu/cgi-bin/SMD/source/sourceResult?choice=Gene&option=Name&criteria=	0.639098	2.37505	3.71625	97.0097
	587	302664	SPAG5	0.638771	2.32636	3.64193	97.0097
	2472	310333	ATP5E	0.638631	1.64262	2.5721	97.0097
	3098	312899	http://genome-www4.stanford.edu/cgi-bin/SMD/source/sourceResult?choice=Gene&option=Name&criteria=	0.638567	2.30345	3.60722	97.0097
	4318	317873	LOC132321	0.6385	1.7885	2.80109	97.0097
	4102	316905	UTX	0.638432	1.6503	2.58493	97.0097
	3027	312644	CDK8	0.638308	1.57102	2.46123	97.0097
	345	301612	POLR3E	0.638071	1.90321	2.98275	97.0097
	557	302531	KRT6A	0.637532	3.81882	5.99	97.0097
	6097	326489	http://genome-www4.stanford.edu/cgi-bin/SMD/source/sourceResult?choice=Gene&option=Name&criteria=	0.637469	2.27482	3.56852	97.0097
	1570	306926	PRKAR1A	0.637302	2.09203	3.28263	97.0097
	1676	307317	KRT18	0.636655	2.73795	4.30053	97.0097
	4921	320905	SARG	0.636521	2.33428	3.66725	97.0097
	3372	313943	PAF53	0.636019	2.13977	3.36432	97.0097
	5779	325103	FLJ36166	0.635786	2.67131	4.20159	97.0097
	2675	311159	RAP1B	0.635187	2.12932	3.35227	97.0097
	5100	321789	MGC10067	0.634885	1.91376	3.01435	97.0097
	3679	315200	KIAA0174	0.634698	1.27333	2.0062	97.0097
	5248	322662	C10orf28	0.63464	1.71636	2.70447	97.0097
	5076	321676	DKFZp434L142	0.634567	2.74827	4.33094	97.0097
	5084	321696	http://genome-www4.stanford.edu/cgi-bin/SMD/source/sourceResult?choice=Gene&option=Name&criteria=	0.634077	2.00447	3.16124	97.0097
	1971	308408	FLJ12519	0.633892	1.85904	2.93274	97.0097
	3353	313886	STX17	0.633853	1.88563	2.97487	97.0097
	1482	306652	MGEA5	0.63376	1.98064	3.12523	97.0097
	726	303349	CPNE3	0.633607	1.79569	2.83407	97.0097
	6147	326661	http://genome-www4.stanford.edu/cgi-bin/SMD/source/sourceResult?choice=Gene&option=Name&criteria=	0.633542	2.38808	3.76941	97.0097
	4173	317186	MRRF	0.63335	1.59859	2.52402	97.0097
	133	300607	MAP4K3	0.633337	1.89292	2.98881	97.0097
	5980	326018	BSG	0.632936	1.73782	2.74564	97.0097
	1930	308223	ABCC5	0.631477	2.46791	3.90816	97.0097
	5925	325819	http://genome-www4.stanford.edu/cgi-bin/SMD/source/sourceResult?choice=Gene&option=Name&criteria=	0.631399	2.58568	4.09516	97.0097
	5236	322611	MTAC2D1	0.631342	2.22641	3.52647	97.0097
	5065	321628	MST1R	0.631314	1.5421	2.44268	97.0097
	6611	328573	http://genome-www4.stanford.edu/cgi-bin/SMD/source/sourceResult?choice=Gene&option=Name&criteria=	0.63115	2.70391	4.28409	97.0097
	4189	317252	MSRB2	0.631075	2.12149	3.36171	97.0097
	2692	311250	JMJD2B	0.63097	1.36518	2.16362	97.0097
	6728	329260	http://genome-www4.stanford.edu/cgi-bin/SMD/source/sourceResult?choice=Gene&option=Name&criteria=	0.630889	2.35201	3.72808	97.0097
	6111	326532	http://genome-www4.stanford.edu/cgi-bin/SMD/source/sourceResult?choice=Gene&option=Name&criteria=	0.6302	2.18223	3.46276	97.0097
	3155	313124	GNL2	0.629985	1.66849	2.64846	97.0097
	6085	326457	http://genome-www4.stanford.edu/cgi-bin/SMD/source/sourceResult?choice=Gene&option=Name&criteria=	0.629881	2.08988	3.3179	97.0097
	6028	326244	http://genome-www4.stanford.edu/cgi-bin/SMD/source/sourceResult?choice=Gene&option=Name&criteria=	0.629747	1.88005	2.98541	97.0097
	1984	308426	http://genome-www4.stanford.edu/cgi-bin/SMD/source/sourceResult?choice=Gene&option=Name&criteria=	0.629428	2.71805	4.31828	97.0097
	7380	332605	http://genome-www4.stanford.edu/cgi-bin/SMD/source/sourceResult?choice=Gene&option=Name&criteria=	0.629405	2.05065	3.25808	97.0097
	7060	331031	http://genome-www4.stanford.edu/cgi-bin/SMD/source/sourceResult?choice=Gene&option=Name&criteria=	0.629202	1.6757	2.66321	97.0097
	1334	306046	DBP	0.629131	1.61255	2.56314	97.0097
	6570	328318	http://genome-www4.stanford.edu/cgi-bin/SMD/source/sourceResult?choice=Gene&option=Name&criteria=	0.628693	2.33581	3.71534	97.0097
	6370	327445	http://genome-www4.stanford.edu/cgi-bin/SMD/source/sourceResult?choice=Gene&option=Name&criteria=	0.628676	2.38801	3.79847	97.0097
	3645	315021	http://genome-www4.stanford.edu/cgi-bin/SMD/source/sourceResult?choice=Gene&option=Name&criteria=	0.628648	2.81855	4.48351	97.0097
	5212	322459	ZNF503	0.628119	2.13653	3.40147	97.0097
	6333	327338	http://genome-www4.stanford.edu/cgi-bin/SMD/source/sourceResult?choice=Gene&option=Name&criteria=	0.628052	1.71217	2.72616	97.0097
	6107	326525	http://genome-www4.stanford.edu/cgi-bin/SMD/source/sourceResult?choice=Gene&option=Name&criteria=	0.627693	2.40482	3.8312	97.0097
	607	302759	CAPZB	0.627565	1.53106	2.43968	97.0097
	6503	327913	MGC70863	0.627364	1.77764	2.8335	97.0097
	6046	326318	http://genome-www4.stanford.edu/cgi-bin/SMD/source/sourceResult?choice=Gene&option=Name&criteria=	0.627339	2.0174	3.2158	97.0097
	7284	332156	http://genome-www4.stanford.edu/cgi-bin/SMD/source/sourceResult?choice=Gene&option=Name&criteria=	0.627211	2.18717	3.48714	97.0097
	3115	312965	GSTM3	0.626874	3.6499	5.82238	97.0097
	2800	311723	http://genome-www4.stanford.edu/cgi-bin/SMD/source/sourceResult?choice=Gene&option=Name&criteria=	0.62681	1.9168	3.05803	97.0097
	66	300288	UBA52	0.626648	1.63168	2.60382	97.0097
	5860	325459	KRT17	0.625424	4.80548	7.68356	97.0097
	4338	317949	http://genome-www4.stanford.edu/cgi-bin/SMD/source/sourceResult?choice=Gene&option=Name&criteria=	0.625353	2.07051	3.31094	97.0097
	5297	322935	FLJ25179	0.625302	2.78334	4.45119	97.0097
	3488	314400	LRPPRC	0.624816	1.7679	2.82948	97.0097
	5546	324023	MGC8902	0.623797	2.27929	3.65389	97.0097
	957	304437	HRIHFB2122	0.623483	1.56115	2.50392	97.0097
	3564	314664	LEF1	0.623029	1.38495	2.22292	97.0097
	6189	326799	http://genome-www4.stanford.edu/cgi-bin/SMD/source/sourceResult?choice=Gene&option=Name&criteria=	0.622655	1.66185	2.66898	97.0097
	6939	330402	http://genome-www4.stanford.edu/cgi-bin/SMD/source/sourceResult?choice=Gene&option=Name&criteria=	0.622313	2.17171	3.48974	97.0097
	1875	308009	TCERG1	0.621837	1.89609	3.04917	97.0097
	2843	311845	ACTN4	0.621454	1.90139	3.05959	97.0097
	6638	328722	RNPEP	0.621268	1.54294	2.48354	97.0097
	4348	317984	DST	0.621123	2.54338	4.09481	97.0097
	1264	305762	PDE7A	0.620023	2.18751	3.5281	97.0097
	1636	307155	MS4A4A	0.619947	1.96091	3.16303	97.0097
	4721	320017	http://genome-www4.stanford.edu/cgi-bin/SMD/source/sourceResult?choice=Gene&option=Name&criteria=	0.619734	1.33609	2.1559	97.0097
	2661	311111	FLJ20542	0.618756	1.53149	2.47511	97.0097
	7215	331776	http://genome-www4.stanford.edu/cgi-bin/SMD/source/sourceResult?choice=Gene&option=Name&criteria=	0.618176	2.312	3.74003	97.0097
	6080	326441	http://genome-www4.stanford.edu/cgi-bin/SMD/source/sourceResult?choice=Gene&option=Name&criteria=	0.618112	2.22537	3.60027	97.0097
	80	300351	C16orf34	0.617151	1.79125	2.90245	97.0097
	2145	308999	FLJ22795	0.616737	2.287	3.70823	97.0097
	2988	312452	C6orf111	0.616703	2.73549	4.43566	97.0097
	7070	331118	http://genome-www4.stanford.edu/cgi-bin/SMD/source/sourceResult?choice=Gene&option=Name&criteria=	0.616544	2.25954	3.66485	97.0097
	6099	326499	http://genome-www4.stanford.edu/cgi-bin/SMD/source/sourceResult?choice=Gene&option=Name&criteria=	0.616296	1.85595	3.01146	97.0097
	6299	327235	http://genome-www4.stanford.edu/cgi-bin/SMD/source/sourceResult?choice=Gene&option=Name&criteria=	0.61609	1.93429	3.13962	97.0097
	7226	331853	http://genome-www4.stanford.edu/cgi-bin/SMD/source/sourceResult?choice=Gene&option=Name&criteria=	0.615676	2.25886	3.66892	97.0097
	2652	311080	EVI2A	0.615659	2.4097	3.91401	97.0097
	3764	315523	NFIC	0.615547	1.51663	2.46387	97.0097
	6317	327277	http://genome-www4.stanford.edu/cgi-bin/SMD/source/sourceResult?choice=Gene&option=Name&criteria=	0.615022	2.32976	3.78809	97.0097
	7614	333711	DHTKD1	0.614942	2.15832	3.50979	97.0097
	805	303739	RGS1	0.614689	3.33092	5.41888	97.0097
	3915	316029	NVL	0.614482	1.38437	2.25291	97.0097
	5331	323076	http://genome-www4.stanford.edu/cgi-bin/SMD/source/sourceResult?choice=Gene&option=Name&criteria=	0.614377	1.83837	2.99225	97.0097
	4838	320602	MAP17	0.614368	2.54783	4.14708	97.0097
	6419	327599	http://genome-www4.stanford.edu/cgi-bin/SMD/source/sourceResult?choice=Gene&option=Name&criteria=	0.614316	1.88595	3.07001	97.0097
	705	303258	FAT	0.613951	2.50023	4.07235	97.0097
	4595	319286	MGC34647	0.613709	2.64506	4.30996	97.0097
	7350	332463	http://genome-www4.stanford.edu/cgi-bin/SMD/source/sourceResult?choice=Gene&option=Name&criteria=	0.61341	2.14442	3.4959	97.0097
	862	303966	COL9A3	0.613353	2.50448	4.08326	97.0097
	2077	308775	TMEM9	0.613274	1.79871	2.93297	97.0097
	3132	313020	ROCK2	0.613218	2.16171	3.52519	97.0097
	2787	311656	FGF13	0.612692	1.9893	3.24681	97.0097
	1265	305764	PDE7A	0.612671	2.17479	3.54969	97.0097
	1551	306878	GCN5L2	0.612521	1.8578	3.03305	97.0097
	7751	334460	http://genome-www4.stanford.edu/cgi-bin/SMD/source/sourceResult?choice=Gene&option=Name&criteria=	0.612434	2.25869	3.68806	97.0097
	90	300388	TFAP2B	0.612244	4.44897	7.26666	97.0097
	4087	316821	PEG10	0.611899	3.80083	6.21154	97.0097
	5053	321549	FLJ35794	0.611609	2.07754	3.39684	97.0097
	2254	309411	CRIPT	0.611507	1.66961	2.73031	97.0097
	4763	320191	DKFZP547E1010	0.611506	1.53135	2.50422	97.0097
	4142	317091	BJ-TSA-9	0.611383	2.29792	3.75856	97.0097
	2638	311035	G1P3	0.610964	3.26558	5.34497	97.0097
	4999	321273	SGOL2	0.610415	2.48109	4.06459	97.0097
	6412	327576	http://genome-www4.stanford.edu/cgi-bin/SMD/source/sourceResult?choice=Gene&option=Name&criteria=	0.61032	2.20048	3.60545	97.0097
	4417	318288	RANBP2	0.610282	2.13703	3.50171	97.0097
	566	302578	ZNF638	0.61027	1.66607	2.73006	97.0097
	2178	309149	MRLC2	0.609986	1.65361	2.71089	97.0097
	6552	328231	FLJ33718	0.609769	1.29583	2.12511	97.0097
	1200	305521	http://genome-www4.stanford.edu/cgi-bin/SMD/source/sourceResult?choice=Gene&option=Name&criteria=	0.609709	1.89325	3.10516	97.0097
	2046	308660	RPL22	0.609342	1.84647	3.03027	97.0097
	4877	320745	DNAJB4	0.609137	1.71093	2.80878	97.0097
	5809	325228	GSTA4	0.608999	2.23665	3.67267	97.0097
	1810	307794	TBP	0.60828	1.40354	2.30738	97.0097
	7163	331513	TD-60	0.607421	1.53687	2.53016	97.0097
	4481	318609	http://genome-www4.stanford.edu/cgi-bin/SMD/source/sourceResult?choice=Gene&option=Name&criteria=	0.606723	1.8328	3.02081	97.0097
	2715	311316	PAICS	0.606239	2.24741	3.70714	97.0097
	3154	313123	CDCA8	0.606107	1.75012	2.88748	97.0097
	480	302184	IRF7	0.606045	2.5517	4.21041	97.0097
	4981	321197	ELF3	0.605824	2.25673	3.72506	97.0097
	2247	309394	ARL6IP2	0.605699	2.37169	3.91562	97.0097
	2409	310076	http://genome-www4.stanford.edu/cgi-bin/SMD/source/sourceResult?choice=Gene&option=Name&criteria=	0.605687	1.93063	3.1875	97.0097
	6442	327658	http://genome-www4.stanford.edu/cgi-bin/SMD/source/sourceResult?choice=Gene&option=Name&criteria=	0.605422	2.23763	3.69598	97.0097
	4828	320549	http://genome-www4.stanford.edu/cgi-bin/SMD/source/sourceResult?choice=Gene&option=Name&criteria=	0.605345	2.13894	3.53342	97.0097
	3602	314856	PFAAP5	0.605221	1.90607	3.14938	97.0097
	4388	318164	http://genome-www4.stanford.edu/cgi-bin/SMD/source/sourceResult?choice=Gene&option=Name&criteria=	0.604705	1.87357	3.09831	97.0097
	5426	323530	KLK5	0.604691	4.97304	8.2241	97.0097
	1702	307436	NAP1L1	0.604451	1.88106	3.11202	97.0097
	2260	309428	IFIT2	0.603944	3.08085	5.10122	97.0097
	1305	305946	GPI	0.603817	1.69565	2.80822	97.0097
	5014	321363	CCNL1	0.60352	2.6333	4.36323	97.0097
	7220	331807	http://genome-www4.stanford.edu/cgi-bin/SMD/source/sourceResult?choice=Gene&option=Name&criteria=	0.603382	1.76401	2.92354	97.0097
	7089	331186	http://genome-www4.stanford.edu/cgi-bin/SMD/source/sourceResult?choice=Gene&option=Name&criteria=	0.60302	2.04877	3.39751	97.0097
	778	303587	PPP1R13B	0.60289	2.03784	3.38013	97.0097
	6139	326631	http://genome-www4.stanford.edu/cgi-bin/SMD/source/sourceResult?choice=Gene&option=Name&criteria=	0.60255	2.19355	3.64045	97.0097
	3329	313789	SKIL	0.602218	2.25795	3.74939	97.0097
	6992	330700	http://genome-www4.stanford.edu/cgi-bin/SMD/source/sourceResult?choice=Gene&option=Name&criteria=	0.602213	2.32109	3.85426	97.0097
	6809	329642	http://genome-www4.stanford.edu/cgi-bin/SMD/source/sourceResult?choice=Gene&option=Name&criteria=	0.602156	2.06454	3.42858	97.0097
	4182	317211	PTGES2	0.601529	1.16804	1.94178	97.0097
	4738	320085	PCNT2	0.6015	1.75051	2.91023	97.0097
	4709	319956	ZNF235	0.601336	1.90285	3.16436	97.0097
	3178	313190	ERCC5	0.60057	1.48884	2.47904	97.0097
	247	301130	RAI14	0.600465	1.9501	3.24766	97.0097
	4799	320392	PERLD1	0.599933	1.504	2.50694	97.0097
	5283	322871	NOTCH2NL	0.599695	1.81766	3.03098	97.0097
	1857	307949	DKFZP564D172	0.598889	1.68147	2.80765	97.0097
	6343	327379	http://genome-www4.stanford.edu/cgi-bin/SMD/source/sourceResult?choice=Gene&option=Name&criteria=	0.598645	2.1284	3.55537	97.0097
	2760	311510	ISLR	0.598544	2.57542	4.30281	97.0097
	6625	328658	DKFZp761P0423	0.598312	1.66143	2.77686	97.0097
	3490	314404	DTNB	0.598189	3.19617	5.34307	97.0097
	6991	330696	http://genome-www4.stanford.edu/cgi-bin/SMD/source/sourceResult?choice=Gene&option=Name&criteria=	0.598176	1.86332	3.115	97.0097
	2525	310572	SSR1	0.598128	1.39797	2.33724	97.0097
	504	302284	WDR1	0.597721	1.78041	2.97866	97.0097
	6946	330429	LOC388886	0.597493	1.69374	2.83475	97.0097
	6265	327083	MRPL45	0.597429	1.68167	2.81484	97.0097
	4175	317195	ASTN2	0.597253	1.9959	3.3418	97.0097
	201	300932	CD44	0.597083	2.57495	4.31255	97.0097
	4303	317803	http://genome-www4.stanford.edu/cgi-bin/SMD/source/sourceResult?choice=Gene&option=Name&criteria=	0.597068	1.39735	2.34036	97.0097
	4252	317562	YTHDF1	0.597023	1.58725	2.65861	97.0097
	7480	333075	DIAPH2	0.596345	2.30881	3.87161	97.0097
	354	301655	SLC2A3	0.595778	2.2689	3.80829	97.0097
	569	302593	ZNF33A	0.595757	1.92386	3.22926	97.0097
	526	302394	P4HA2	0.595372	1.80113	3.02521	97.0097
	2613	310953	FLJ11305	0.595299	1.86841	3.13861	97.0097
	7132	331388	LGALS7	0.595235	2.2433	3.76876	97.0097
	6623	328647	http://genome-www4.stanford.edu/cgi-bin/SMD/source/sourceResult?choice=Gene&option=Name&criteria=	0.594983	2.18599	3.67403	97.0097
	4787	320337	SCGB3A1	0.594887	4.66633	7.84406	97.0097
	2023	308588	ANXA4	0.594644	1.60603	2.70083	97.0097
	6276	327128	http://genome-www4.stanford.edu/cgi-bin/SMD/source/sourceResult?choice=Gene&option=Name&criteria=	0.594362	2.27902	3.8344	97.0097
	7683	334071	http://genome-www4.stanford.edu/cgi-bin/SMD/source/sourceResult?choice=Gene&option=Name&criteria=	0.594114	2.24508	3.77886	97.0097
	4914	320873	RPL35	0.594045	2.64248	4.44829	97.0097
	5078	321679	http://genome-www4.stanford.edu/cgi-bin/SMD/source/sourceResult?choice=Gene&option=Name&criteria=	0.593039	2.2054	3.71881	97.0097
	3421	314141	http://genome-www4.stanford.edu/cgi-bin/SMD/source/sourceResult?choice=Gene&option=Name&criteria=	0.592875	2.46168	4.1521	97.0097
	7536	333377	http://genome-www4.stanford.edu/cgi-bin/SMD/source/sourceResult?choice=Gene&option=Name&criteria=	0.592407	1.75077	2.95536	97.0097
	3929	316075	OSR1	0.592275	4.43026	7.48007	97.0097
	2772	311565	PHF20L1	0.592256	1.80147	3.04171	97.0097
	4196	317271	NRBF2	0.591938	1.6994	2.87091	97.0097
	5552	324052	C18orf1	0.591756	1.74393	2.94705	97.0097
	2103	308868	GALE	0.591572	1.60356	2.71067	97.0097
	5132	321971	Shax3	0.591411	2.64286	4.46874	97.0097
	5169	322180	http://genome-www4.stanford.edu/cgi-bin/SMD/source/sourceResult?choice=Gene&option=Name&criteria=	0.591325	2.09786	3.54772	97.0097
	2707	311300	TP53AP1	0.591303	2.61785	4.42726	97.0097
	7504	333194	http://genome-www4.stanford.edu/cgi-bin/SMD/source/sourceResult?choice=Gene&option=Name&criteria=	0.591022	2.19312	3.71072	97.0097
	7378	332601	http://genome-www4.stanford.edu/cgi-bin/SMD/source/sourceResult?choice=Gene&option=Name&criteria=	0.590985	2.32742	3.93821	97.0097
	6933	330360	DIAPH2	0.590363	2.40406	4.07217	97.0097
	7086	331180	http://genome-www4.stanford.edu/cgi-bin/SMD/source/sourceResult?choice=Gene&option=Name&criteria=	0.590332	2.04739	3.4682	97.0097
	1566	306915	CROP	0.590328	1.96765	3.33315	97.0097
	3335	313811	FLJ20297	0.590251	1.62882	2.75954	97.0097
	6540	328109	http://genome-www4.stanford.edu/cgi-bin/SMD/source/sourceResult?choice=Gene&option=Name&criteria=	0.590235	1.87159	3.17092	97.0097
	5649	324488	SDC2	0.589975	2.87043	4.86535	97.0097
	5230	322579	FAM35A	0.58996	2.03632	3.45163	97.0097
	5627	324379	THBS3	0.589839	1.76345	2.98972	97.0097
	6806	329632	http://genome-www4.stanford.edu/cgi-bin/SMD/source/sourceResult?choice=Gene&option=Name&criteria=	0.58979	2.0884	3.54091	97.0097
	4089	316835	FLJ13576	0.58971	1.43818	2.4388	97.0097
	6492	327837	http://genome-www4.stanford.edu/cgi-bin/SMD/source/sourceResult?choice=Gene&option=Name&criteria=	0.589317	2.17933	3.69806	97.0097
	2532	310584	EEF1E1	0.589265	2.0426	3.46635	97.0097
	4835	320582	NXF1	0.588829	1.26788	2.15322	97.0097
	5853	325441	GAA	0.588733	1.40737	2.3905	97.0097
	6905	330209	http://genome-www4.stanford.edu/cgi-bin/SMD/source/sourceResult?choice=Gene&option=Name&criteria=	0.588547	2.0969	3.56285	97.0097
	2746	311435	CHN1	0.58841	1.62793	2.76666	97.0097
	7460	332997	http://genome-www4.stanford.edu/cgi-bin/SMD/source/sourceResult?choice=Gene&option=Name&criteria=	0.588237	2.25669	3.83636	97.0097
	2405	310066	PLAU	0.587951	2.18238	3.71184	97.0097
	1555	306892	DLX4	0.58741	1.32953	2.26337	97.0097
	5887	325612	http://genome-www4.stanford.edu/cgi-bin/SMD/source/sourceResult?choice=Gene&option=Name&criteria=	0.587283	1.38054	2.35071	97.0097
	7705	334194	http://genome-www4.stanford.edu/cgi-bin/SMD/source/sourceResult?choice=Gene&option=Name&criteria=	0.587278	1.61746	2.75416	97.0097
	1135	305231	VGLL1	0.587108	4.63863	7.9008	97.0097
	7445	332938	GAS1	0.585678	2.17417	3.71222	97.0097
	127	300595	DCN	0.585128	3.18457	5.44252	97.0097
	7379	332603	HLA-DQA1	0.5849	5.3417	9.13266	97.0097
	3961	316238	http://genome-www4.stanford.edu/cgi-bin/SMD/source/sourceResult?choice=Gene&option=Name&criteria=	0.584592	1.4268	2.44069	97.0097
	1646	307193	DDX6	0.584351	2.46753	4.22268	97.0097
	4669	319774	ATP5O	0.584102	1.54096	2.63816	97.0097
	3441	314210	TRIM29	0.583881	4.43077	7.58847	97.0097
	3405	314083	MDC1	0.583847	1.43884	2.46442	97.0097
	130	300598	DCN	0.583658	2.59389	4.44419	97.0097
	7631	333796	http://genome-www4.stanford.edu/cgi-bin/SMD/source/sourceResult?choice=Gene&option=Name&criteria=	0.583339	1.74807	2.99667	97.0097
	6760	329424	http://genome-www4.stanford.edu/cgi-bin/SMD/source/sourceResult?choice=Gene&option=Name&criteria=	0.583294	1.95682	3.35477	97.0097
	1531	306805	CBX1	0.582845	1.93264	3.31587	97.0097
	3453	314276	http://genome-www4.stanford.edu/cgi-bin/SMD/source/sourceResult?choice=Gene&option=Name&criteria=	0.582607	2.16488	3.71585	97.0097
	5368	323243	http://genome-www4.stanford.edu/cgi-bin/SMD/source/sourceResult?choice=Gene&option=Name&criteria=	0.582279	1.71958	2.95318	97.0097
	708	303264	http://genome-www4.stanford.edu/cgi-bin/SMD/source/sourceResult?choice=Gene&option=Name&criteria=	0.582244	1.08461	1.86281	97.0097
	85	300364	MYLIP	0.58219	1.80297	3.09687	97.0097
	5892	325636	ENC1	0.582039	1.72222	2.95893	97.0097
	2057	308701	RHOU	0.581996	1.94426	3.34069	97.0097
	1794	307740	HECA	0.581555	1.75281	3.014	97.0097
	635	302894	THOC1	0.581531	1.76851	3.04112	97.0097
	961	304442	GGT1	0.581388	3.16558	5.44487	97.0097
	4895	320817	DDR2	0.581369	2.5269	4.34647	97.0097
	5658	324543	GJB1	0.58032	3.15227	5.43196	97.0097
	2646	311059	http://genome-www4.stanford.edu/cgi-bin/SMD/source/sourceResult?choice=Gene&option=Name&criteria=	0.579976	1.5339	2.64476	97.0097
	4249	317534	TAGLN	0.57954	3.11147	5.36886	97.0097
	6260	327064	http://genome-www4.stanford.edu/cgi-bin/SMD/source/sourceResult?choice=Gene&option=Name&criteria=	0.579516	1.48616	2.56449	97.0097
	6084	326452	http://genome-www4.stanford.edu/cgi-bin/SMD/source/sourceResult?choice=Gene&option=Name&criteria=	0.579449	2.20738	3.80945	97.0097
	2496	310462	http://genome-www4.stanford.edu/cgi-bin/SMD/source/sourceResult?choice=Gene&option=Name&criteria=	0.579233	1.23991	2.1406	97.0097
	5750	324961	FOS	0.578962	2.55254	4.40881	97.0097
	6701	329076	http://genome-www4.stanford.edu/cgi-bin/SMD/source/sourceResult?choice=Gene&option=Name&criteria=	0.578849	1.64227	2.83713	97.0097
	4706	319922	PIP	0.578783	8.26294	14.2764	97.0097
	908	304183	DSP	0.577748	2.97792	5.15437	97.0097
	5622	324358	http://genome-www4.stanford.edu/cgi-bin/SMD/source/sourceResult?choice=Gene&option=Name&criteria=	0.577712	1.97883	3.42528	97.0097
	6004	326172	LOC118430	0.576543	7.30171	12.6647	97.0097
	6682	328985	BNIP3	0.576526	1.99903	3.46737	97.0097
	3227	313362	DNAJC14	0.576244	1.45221	2.52013	97.0097
	6205	326883	http://genome-www4.stanford.edu/cgi-bin/SMD/source/sourceResult?choice=Gene&option=Name&criteria=	0.575934	2.1246	3.68897	97.0097
	1456	306540	NPDC1	0.57585	2.39578	4.16043	97.0097
	7676	334041	http://genome-www4.stanford.edu/cgi-bin/SMD/source/sourceResult?choice=Gene&option=Name&criteria=	0.575142	1.94376	3.37962	97.0097
	3530	314542	http://genome-www4.stanford.edu/cgi-bin/SMD/source/sourceResult?choice=Gene&option=Name&criteria=	0.574775	2.36592	4.11625	97.0097
	6167	326721	http://genome-www4.stanford.edu/cgi-bin/SMD/source/sourceResult?choice=Gene&option=Name&criteria=	0.574578	2.06294	3.59035	97.0097
	4995	321260	http://genome-www4.stanford.edu/cgi-bin/SMD/source/sourceResult?choice=Gene&option=Name&criteria=	0.57427	1.65672	2.88492	97.0097
	7546	333455	PITPNB	0.573991	1.22845	2.14018	97.0097
	6140	326632	ENO2	0.573874	1.67304	2.91535	97.0097
	4061	316714	PHIP	0.573698	2.12397	3.70224	97.0097
	3935	316089	http://genome-www4.stanford.edu/cgi-bin/SMD/source/sourceResult?choice=Gene&option=Name&criteria=	0.573407	1.53161	2.67106	97.0097
	5608	324286	UPF3A	0.573184	2.2668	3.95475	97.0097
	6681	328980	http://genome-www4.stanford.edu/cgi-bin/SMD/source/sourceResult?choice=Gene&option=Name&criteria=	0.572878	2.12113	3.7026	97.0097
	3061	312769	http://genome-www4.stanford.edu/cgi-bin/SMD/source/sourceResult?choice=Gene&option=Name&criteria=	0.572548	1.37394	2.3997	97.0097
	4399	318221	PLOD2	0.571939	2.45924	4.29982	97.0097
	4168	317176	ZNF462	0.571857	2.50912	4.38767	97.0097
	3869	315885	S100A10	0.571379	2.47464	4.331	97.0097
	5458	323658	RAB3IL1	0.571322	1.59779	2.79665	97.0097
	4197	317277	http://genome-www4.stanford.edu/cgi-bin/SMD/source/sourceResult?choice=Gene&option=Name&criteria=	0.571238	2.4356	4.26373	97.0097
	2411	310078	P4HA1	0.571049	1.95496	3.42344	97.0097
	1494	306680	BCCIP	0.570716	2.14266	3.75434	97.0097
	5163	322150	SNAPC3	0.570476	1.95744	3.43124	97.0097
	4917	320889	LOC91461	0.570464	1.91101	3.34992	97.0097
	1565	306914	CROP	0.569873	2.75094	4.82729	97.0097
	4238	317508	http://genome-www4.stanford.edu/cgi-bin/SMD/source/sourceResult?choice=Gene&option=Name&criteria=	0.569368	1.25381	2.20212	97.0097
	1662	307260	GTF2H1	0.569176	1.53833	2.70273	97.0097
	6928	330321	http://genome-www4.stanford.edu/cgi-bin/SMD/source/sourceResult?choice=Gene&option=Name&criteria=	0.568833	1.58314	2.78313	97.0097
	1651	307218	SCGB2A2	0.568721	3.30419	5.80986	97.0097
	6420	327600	http://genome-www4.stanford.edu/cgi-bin/SMD/source/sourceResult?choice=Gene&option=Name&criteria=	0.568462	2.03724	3.58378	97.0097
	6556	328251	MGC13024	0.567257	1.78093	3.13954	97.0097
	6425	327618	CTBP2	0.566891	1.77306	3.12769	97.0097
	6967	330551	http://genome-www4.stanford.edu/cgi-bin/SMD/source/sourceResult?choice=Gene&option=Name&criteria=	0.565831	1.88569	3.3326	97.0097
	602	302727	http://genome-www4.stanford.edu/cgi-bin/SMD/source/sourceResult?choice=Gene&option=Name&criteria=	0.56572	1.28259	2.26719	97.0097
	132	300600	DCN	0.565555	3.12647	5.52815	97.0097
	326	301543	FLJ20534	0.564719	1.75399	3.10595	97.0097
	1824	307826	http://genome-www4.stanford.edu/cgi-bin/SMD/source/sourceResult?choice=Gene&option=Name&criteria=	0.564527	1.23598	2.1894	97.0097
	432	301985	PFKP	0.564382	2.60376	4.61347	97.0097
	3713	315344	LOC90799	0.564267	2.18986	3.88089	97.0097
	48	300223	MIR16	0.564264	1.66742	2.95503	97.0097
	2977	312408	http://genome-www4.stanford.edu/cgi-bin/SMD/source/sourceResult?choice=Gene&option=Name&criteria=	0.564142	2.22619	3.94615	97.0097
	6998	330753	http://genome-www4.stanford.edu/cgi-bin/SMD/source/sourceResult?choice=Gene&option=Name&criteria=	0.563458	1.77769	3.15497	97.0097
	6819	329690	http://genome-www4.stanford.edu/cgi-bin/SMD/source/sourceResult?choice=Gene&option=Name&criteria=	0.563283	2.05512	3.64847	97.0097
	6417	327593	http://genome-www4.stanford.edu/cgi-bin/SMD/source/sourceResult?choice=Gene&option=Name&criteria=	0.562957	1.14335	2.03098	97.0097
	2156	309040	KIAA1078	0.562695	1.82145	3.23701	97.0097
	7741	334378	http://genome-www4.stanford.edu/cgi-bin/SMD/source/sourceResult?choice=Gene&option=Name&criteria=	0.56262	2.09103	3.71659	97.0097
	2929	312208	DIAPH1	0.562471	1.82731	3.24871	97.0097
	6560	328269	http://genome-www4.stanford.edu/cgi-bin/SMD/source/sourceResult?choice=Gene&option=Name&criteria=	0.562386	1.55519	2.76534	97.0097
	1974	308416	HIBCH	0.56235	1.61524	2.87231	97.0097
	2030	308606	SPR	0.562064	1.7638	3.13809	97.0097
	5484	323767	OR7E35P	0.561982	1.87458	3.33565	97.0097
	4912	320867	http://genome-www4.stanford.edu/cgi-bin/SMD/source/sourceResult?choice=Gene&option=Name&criteria=	0.561796	2.22261	3.95626	97.0097
	781	303602	SLC4A11	0.56154	3.86407	6.88121	97.0097
	6513	327936	http://genome-www4.stanford.edu/cgi-bin/SMD/source/sourceResult?choice=Gene&option=Name&criteria=	0.561539	2.00088	3.56321	97.0097
	6445	327663	http://genome-www4.stanford.edu/cgi-bin/SMD/source/sourceResult?choice=Gene&option=Name&criteria=	0.561014	1.85811	3.31206	97.0097
	6198	326841	http://genome-www4.stanford.edu/cgi-bin/SMD/source/sourceResult?choice=Gene&option=Name&criteria=	0.560926	1.91617	3.41608	97.0097
	10	300057	LASP1	0.560695	1.5536	2.77084	97.0097
	322	301523	EIF2AK2	0.560519	2.17197	3.87493	97.0097
	750	303466	MMP2	0.560496	3.18884	5.68932	97.0097
	6103	326511	http://genome-www4.stanford.edu/cgi-bin/SMD/source/sourceResult?choice=Gene&option=Name&criteria=	0.560245	2.0719	3.69821	97.0097
	5307	322987	ATF7IP2	0.560051	1.08409	1.9357	97.0097
	5328	323063	KIAA0101	0.559995	1.4907	2.66199	97.0097
	5	300023	ANKIB1	0.559968	1.9706	3.51912	97.0097
	1526	306782	DHX40	0.559943	1.43183	2.55711	97.0097
	3907	316011	TTC13	0.559937	1.7729	3.16626	97.0097
	7367	332521	http://genome-www4.stanford.edu/cgi-bin/SMD/source/sourceResult?choice=Gene&option=Name&criteria=	0.559065	2.06748	3.69811	97.0097
	7755	334486	http://genome-www4.stanford.edu/cgi-bin/SMD/source/sourceResult?choice=Gene&option=Name&criteria=	0.558806	1.93722	3.4667	97.0097
	3814	315720	ITGB3BP	0.558166	1.84567	3.30667	97.0097
	772	303571	ANKRD10	0.558011	2.93435	5.25858	97.0097
	4725	320030	PDE9A	0.558007	2.46539	4.4182	97.0097
	3223	313353	ELF5	0.557749	4.90725	8.79831	97.0097
	1834	307853	PRSS16	0.557603	1.92239	3.44759	97.0097
	5655	324521	CCDC8	0.557531	2.72453	4.88678	97.0097
	6959	330506	http://genome-www4.stanford.edu/cgi-bin/SMD/source/sourceResult?choice=Gene&option=Name&criteria=	0.557494	2.22622	3.99326	97.0097
	7391	332664	http://genome-www4.stanford.edu/cgi-bin/SMD/source/sourceResult?choice=Gene&option=Name&criteria=	0.557418	1.37512	2.46694	97.0097
	5353	323172	http://genome-www4.stanford.edu/cgi-bin/SMD/source/sourceResult?choice=Gene&option=Name&criteria=	0.557225	2.7045	4.85352	97.0097
	4544	319033	PCGF6	0.556922	1.22341	2.19674	97.0097
	2389	309980	AG1	0.556727	2.05292	3.68748	97.0097
	7758	334501	http://genome-www4.stanford.edu/cgi-bin/SMD/source/sourceResult?choice=Gene&option=Name&criteria=	0.556654	1.75956	3.16095	97.0097
	6259	327054	http://genome-www4.stanford.edu/cgi-bin/SMD/source/sourceResult?choice=Gene&option=Name&criteria=	0.556536	1.18243	2.12463	97.0097
	6981	330629	http://genome-www4.stanford.edu/cgi-bin/SMD/source/sourceResult?choice=Gene&option=Name&criteria=	0.556363	2.04323	3.67248	97.0097
	7196	331669	http://genome-www4.stanford.edu/cgi-bin/SMD/source/sourceResult?choice=Gene&option=Name&criteria=	0.556162	2.23021	4.01	97.0097
	7033	330901	PH-4	0.556089	1.53689	2.76375	97.0097
	2913	312158	CAPN7	0.556058	1.22036	2.19467	97.0097
	306	301457	MDS032	0.555931	1.62045	2.91484	97.0097
	4580	319211	LYZL4	0.555736	1.57076	2.82644	97.0097
	853	303926	KIAA1333	0.555224	1.75447	3.15994	97.0097
	2324	309713	SCPEP1	0.554755	1.67187	3.01371	97.0097
	3705	315302	MYOHD1	0.554639	1.65914	2.99139	97.0097
	3685	315227	CKLFSF3	0.554631	1.72526	3.11064	97.0097
	3939	316101	http://genome-www4.stanford.edu/cgi-bin/SMD/source/sourceResult?choice=Gene&option=Name&criteria=	0.554473	1.61519	2.91302	97.0097
	6164	326717	http://genome-www4.stanford.edu/cgi-bin/SMD/source/sourceResult?choice=Gene&option=Name&criteria=	0.554208	2.17023	3.9159	97.0097
	5581	324131	http://genome-www4.stanford.edu/cgi-bin/SMD/source/sourceResult?choice=Gene&option=Name&criteria=	0.553717	1.92379	3.47432	97.0097
	6250	327009	http://genome-www4.stanford.edu/cgi-bin/SMD/source/sourceResult?choice=Gene&option=Name&criteria=	0.553672	2.11139	3.81342	97.0097
	4257	317587	ALDOA	0.55364	1.58904	2.87016	97.0097
	4993	321252	HDAC11	0.553567	1.41905	2.56346	97.0097
	1735	307508	TTRAP	0.553518	1.4841	2.68121	97.0097
	6462	327738	http://genome-www4.stanford.edu/cgi-bin/SMD/source/sourceResult?choice=Gene&option=Name&criteria=	0.553175	2.26364	4.09209	97.0097
	1225	305637	DMXL2	0.552806	1.4922	2.69932	97.0097
	4700	319885	LOC51249	0.552491	1.35212	2.44732	97.0097
	4632	319519	FLJ32096	0.552095	1.4222	2.57601	97.0097
	1139	305249	MAGED2	0.552028	1.91839	3.47516	97.0097
	6218	326906	http://genome-www4.stanford.edu/cgi-bin/SMD/source/sourceResult?choice=Gene&option=Name&criteria=	0.550997	1.63401	2.96555	97.0097
	131	300599	DCN	0.550332	2.98648	5.42669	97.0097
	3815	315724	CYR61	0.550217	2.778	5.04891	97.0097
	2024	308591	TIA1	0.550181	1.70662	3.10192	97.0097
	991	304558	LOC55954	0.550074	1.3996	2.54439	97.0097
	5373	323271	IGF2	0.549413	1.38118	2.51392	97.0097
	2345	309821	CAT	0.548656	1.45645	2.65457	97.0097
	7689	334096	http://genome-www4.stanford.edu/cgi-bin/SMD/source/sourceResult?choice=Gene&option=Name&criteria=	0.548592	1.9495	3.55364	97.0097
	6665	328873	http://genome-www4.stanford.edu/cgi-bin/SMD/source/sourceResult?choice=Gene&option=Name&criteria=	0.548459	2.60607	4.75162	97.0097
	5506	323844	DOC1	0.546966	2.31026	4.22378	97.0097
	7117	331334	http://genome-www4.stanford.edu/cgi-bin/SMD/source/sourceResult?choice=Gene&option=Name&criteria=	0.546947	1.78848	3.26993	97.0097
	2058	308709	DOCK7	0.546547	2.06716	3.78221	97.0097
	3927	316064	ETNK2	0.546098	2.49733	4.57305	97.0097
	6596	328488	http://genome-www4.stanford.edu/cgi-bin/SMD/source/sourceResult?choice=Gene&option=Name&criteria=	0.545957	1.84407	3.37767	97.0097
	898	304147	BAT4	0.54535	1.21341	2.22501	97.0097
	4812	320434	ITGA5	0.545262	1.6331	2.99508	97.0097
	6082	326447	http://genome-www4.stanford.edu/cgi-bin/SMD/source/sourceResult?choice=Gene&option=Name&criteria=	0.545226	1.94851	3.57377	97.0097
	6252	327017	http://genome-www4.stanford.edu/cgi-bin/SMD/source/sourceResult?choice=Gene&option=Name&criteria=	0.544792	1.33066	2.44251	97.0097
	6473	327792	http://genome-www4.stanford.edu/cgi-bin/SMD/source/sourceResult?choice=Gene&option=Name&criteria=	0.544476	1.99731	3.66832	97.0097
	2269	309483	DUSP1	0.54409	2.23817	4.11361	97.0097
	7150	331449	http://genome-www4.stanford.edu/cgi-bin/SMD/source/sourceResult?choice=Gene&option=Name&criteria=	0.54404	1.50626	2.76865	97.0097
	989	304551	MB	0.543666	1.87634	3.45127	97.0097
	7372	332579	SEPX1	0.543647	1.88686	3.47074	97.0097
	6233	326955	http://genome-www4.stanford.edu/cgi-bin/SMD/source/sourceResult?choice=Gene&option=Name&criteria=	0.543533	2.10595	3.87457	97.0097
	7435	332871	http://genome-www4.stanford.edu/cgi-bin/SMD/source/sourceResult?choice=Gene&option=Name&criteria=	0.543452	1.5057	2.77063	97.0097
	6973	330588	http://genome-www4.stanford.edu/cgi-bin/SMD/source/sourceResult?choice=Gene&option=Name&criteria=	0.542943	1.86686	3.4384	97.0097
	6311	327267	http://genome-www4.stanford.edu/cgi-bin/SMD/source/sourceResult?choice=Gene&option=Name&criteria=	0.542556	2.02115	3.72525	97.0097
	5240	322633	PTER	0.542485	1.69565	3.12571	97.0097
	4982	321198	ELF3	0.54238	2.18661	4.03152	97.0097
	2365	309890	RPL21	0.541519	1.56667	2.89309	97.0097
	3514	314493	NS3TP1	0.54139	1.45802	2.6931	97.0097
	7364	332515	http://genome-www4.stanford.edu/cgi-bin/SMD/source/sourceResult?choice=Gene&option=Name&criteria=	0.541009	2.14828	3.97087	97.0097
	6733	329277	http://genome-www4.stanford.edu/cgi-bin/SMD/source/sourceResult?choice=Gene&option=Name&criteria=	0.540715	1.93524	3.57904	97.0097
	4178	317202	SURF2	0.54049	1.68997	3.12674	97.0097
	1946	308304	SLC35F5	0.540344	1.65578	3.06431	97.0097
	6406	327535	http://genome-www4.stanford.edu/cgi-bin/SMD/source/sourceResult?choice=Gene&option=Name&criteria=	0.540254	2.09848	3.88425	97.0097
	1588	306985	KIAA0276	0.540241	1.46312	2.70828	97.0097
	3075	312819	http://genome-www4.stanford.edu/cgi-bin/SMD/source/sourceResult?choice=Gene&option=Name&criteria=	0.539941	2.19612	4.06733	97.0097
	7172	331558	http://genome-www4.stanford.edu/cgi-bin/SMD/source/sourceResult?choice=Gene&option=Name&criteria=	0.539894	1.56104	2.89139	97.0097
	2679	311190	IDUA	0.539722	1.48365	2.74892	97.0097
	4419	318300	PTPRR	0.53942	1.28115	2.37505	97.0097
	4541	319012	CLDN8	0.53934	3.22	5.97026	97.0097
	6295	327207	http://genome-www4.stanford.edu/cgi-bin/SMD/source/sourceResult?choice=Gene&option=Name&criteria=	0.539283	1.94991	3.61574	97.0097
	911	304188	CCDC2	0.539236	2.24295	4.15949	97.0097
	7071	331121	http://genome-www4.stanford.edu/cgi-bin/SMD/source/sourceResult?choice=Gene&option=Name&criteria=	0.539189	1.31263	2.43445	97.0097
	2246	309393	FKBP1B	0.539117	1.54417	2.86425	97.0097
	918	304223	PRTFDC1	0.53907	2.32179	4.30703	97.0097
	5804	325203	LSM3	0.538621	1.72387	3.20053	97.0097
	3646	315026	SLC12A6	0.538568	1.74062	3.23194	97.0097
	923	304241	FLJ22709	0.538292	1.431	2.65841	97.0097
	4861	320710	G1P2	0.537812	2.83207	5.26591	97.0097
	6895	330149	http://genome-www4.stanford.edu/cgi-bin/SMD/source/sourceResult?choice=Gene&option=Name&criteria=	0.537249	1.76723	3.2894	97.0097
	7402	332702	http://genome-www4.stanford.edu/cgi-bin/SMD/source/sourceResult?choice=Gene&option=Name&criteria=	0.537197	1.15591	2.15173	97.0097
	4681	319808	CHAF1B	0.537159	1.62928	3.03315	97.0097
	2403	310055	CALD1	0.536678	2.2727	4.23476	97.0097
	7626	333767	http://genome-www4.stanford.edu/cgi-bin/SMD/source/sourceResult?choice=Gene&option=Name&criteria=	0.536017	1.81907	3.39367	97.0097
	7651	333907	http://genome-www4.stanford.edu/cgi-bin/SMD/source/sourceResult?choice=Gene&option=Name&criteria=	0.535756	2.262	4.22207	97.0097
	6840	329828	http://genome-www4.stanford.edu/cgi-bin/SMD/source/sourceResult?choice=Gene&option=Name&criteria=	0.535742	1.44714	2.70119	97.0097
	3489	314403	DTNB	0.534916	1.58523	2.9635	97.0097
	6283	327160	LOC492311	0.534545	1.77442	3.3195	97.0097
	1293	305893	ASF1B	0.534527	1.7476	3.26943	97.0097
	1993	308450	SF3B1	0.534356	1.58239	2.9613	97.0097
	2893	312027	http://genome-www4.stanford.edu/cgi-bin/SMD/source/sourceResult?choice=Gene&option=Name&criteria=	0.533846	1.866	3.4954	97.0097
	563	302566	SEMA3C	0.533817	2.81266	5.26896	97.0097
	2357	309863	BCLP	0.533555	1.57376	2.94958	97.0097
	7096	331218	MGC23985	0.532892	3.13022	5.87402	97.0097
	3145	313052	GRP	0.532635	2.81545	5.28589	97.0097
	1002	304624	RBX1	0.532455	1.23923	2.32738	97.0097
	3941	316108	VPS54	0.532371	1.61889	3.0409	97.0097
	4801	320398	http://genome-www4.stanford.edu/cgi-bin/SMD/source/sourceResult?choice=Gene&option=Name&criteria=	0.532134	2.04067	3.83488	97.0097
	1311	305962	POLR2I	0.532003	1.30068	2.44488	97.0097
	4471	318567	ENAH	0.531953	1.6483	3.09859	97.0097
	1604	307043	TRIM2	0.531737	3.21508	6.04638	97.0097
	5983	326035	HSA272196	0.531561	1.685	3.16991	97.0097
	6402	327530	http://genome-www4.stanford.edu/cgi-bin/SMD/source/sourceResult?choice=Gene&option=Name&criteria=	0.531408	1.55435	2.92496	97.0097
	3990	316413	LPP	0.530645	1.50993	2.84545	97.0097
	2587	310844	RRBP1	0.53058	1.55096	2.92315	97.0097
	4631	319517	COLEC12	0.529964	2.52642	4.76716	97.0097
	3532	314546	KIAA0256	0.529518	1.10899	2.09433	97.0097
	6204	326877	http://genome-www4.stanford.edu/cgi-bin/SMD/source/sourceResult?choice=Gene&option=Name&criteria=	0.529489	2.13566	4.03343	97.0097
	6303	327244	http://genome-www4.stanford.edu/cgi-bin/SMD/source/sourceResult?choice=Gene&option=Name&criteria=	0.529387	1.89794	3.58516	97.0097
	3175	313176	COL4A2	0.528755	1.6182	3.0604	97.0097
	5641	324427	KIAA0220	0.528754	1.45347	2.74886	97.0097
	6398	327520	http://genome-www4.stanford.edu/cgi-bin/SMD/source/sourceResult?choice=Gene&option=Name&criteria=	0.528724	1.89537	3.5848	97.0097
	2241	309377	http://genome-www4.stanford.edu/cgi-bin/SMD/source/sourceResult?choice=Gene&option=Name&criteria=	0.528471	1.34183	2.53908	97.0097
	7002	330765	http://genome-www4.stanford.edu/cgi-bin/SMD/source/sourceResult?choice=Gene&option=Name&criteria=	0.528055	1.99274	3.77374	97.0097
	5692	324644	http://genome-www4.stanford.edu/cgi-bin/SMD/source/sourceResult?choice=Gene&option=Name&criteria=	0.527827	2.09089	3.96131	97.0097
	7496	333156	VN1R3	0.527737	1.11215	2.1074	97.0097
	2972	312373	RAF1	0.527087	1.33415	2.53117	97.0097
	174	300824	SERPINB1	0.525287	1.88783	3.5939	97.0097
	803	303728	BLVRB	0.524606	2.07212	3.94986	97.0097
	6384	327478	http://genome-www4.stanford.edu/cgi-bin/SMD/source/sourceResult?choice=Gene&option=Name&criteria=	0.523631	2.15368	4.11297	97.0097
	3900	315981	CREB3L4	0.523509	2.23067	4.261	97.0097
	3282	313603	KIAA1033	0.523417	1.62756	3.10949	97.0097
	110	300492	UQCRC1	0.522912	1.35675	2.5946	97.0097
	6038	326294	http://genome-www4.stanford.edu/cgi-bin/SMD/source/sourceResult?choice=Gene&option=Name&criteria=	0.522908	1.94364	3.71697	97.0097
	7222	331810	http://genome-www4.stanford.edu/cgi-bin/SMD/source/sourceResult?choice=Gene&option=Name&criteria=	0.522684	1.78622	3.4174	97.0097
	2029	308604	MSH6	0.522584	1.38698	2.65408	97.0097
	7764	334543	http://genome-www4.stanford.edu/cgi-bin/SMD/source/sourceResult?choice=Gene&option=Name&criteria=	0.52255	1.28964	2.46797	97.0097
	1202	305526	CORO7	0.522471	1.20464	2.30565	97.0097
	6414	327582	http://genome-www4.stanford.edu/cgi-bin/SMD/source/sourceResult?choice=Gene&option=Name&criteria=	0.521741	1.83564	3.5183	97.0097
	6781	329515	C18orf19	0.521498	1.43237	2.74665	97.0097
	1929	308214	COMMD2	0.521269	1.35568	2.60073	97.0097
	2090	308836	JARID1B	0.520896	1.64579	3.15953	97.0097
	4647	319649	http://genome-www4.stanford.edu/cgi-bin/SMD/source/sourceResult?choice=Gene&option=Name&criteria=	0.520857	1.93733	3.71952	97.0097
	3136	313027	LPIN1	0.520696	2.34067	4.49528	97.0097
	1616	307101	NY-REN-41	0.520347	2.36516	4.54536	97.0097
	2784	311652	ARHGEF6	0.520229	1.30525	2.50899	97.0097
	2792	311684	TMEM8	0.519984	1.70682	3.28245	97.0097
	5669	324574	MGC29937	0.519859	1.59674	3.07149	97.0097
	3165	313150	C18orf10	0.519432	1.68496	3.24385	97.0097
	5083	321695	ABCE1	0.518563	1.67798	3.23583	97.0097
	1045	304802	SRP54	0.518558	1.31973	2.54499	97.0097
	6371	327446	ACADSB	0.518285	1.39636	2.69419	97.0097
	6391	327499	http://genome-www4.stanford.edu/cgi-bin/SMD/source/sourceResult?choice=Gene&option=Name&criteria=	0.518031	2.06328	3.98294	97.0097
	4026	316536	PLK2	0.517159	1.93325	3.73821	97.0097
	6194	326827	PLDN	0.516777	1.91105	3.69802	97.0097
	3071	312804	CRIP1	0.516418	2.10388	4.07399	97.0097
	2386	309967	http://genome-www4.stanford.edu/cgi-bin/SMD/source/sourceResult?choice=Gene&option=Name&criteria=	0.516129	1.46911	2.84641	97.0097
	1838	307868	C7	0.516035	2.73252	5.29522	97.0097
	7223	331825	http://genome-www4.stanford.edu/cgi-bin/SMD/source/sourceResult?choice=Gene&option=Name&criteria=	0.515921	1.89569	3.67438	97.0097
	1701	307434	HRB2	0.515894	1.53183	2.96926	97.0097
	2841	311821	PGLS	0.515843	1.66088	3.21974	97.0097
	5816	325315	FEZ2	0.515672	1.15227	2.23449	97.0097
	6156	326694	http://genome-www4.stanford.edu/cgi-bin/SMD/source/sourceResult?choice=Gene&option=Name&criteria=	0.515662	1.85705	3.6013	97.0097
	4048	316643	C6orf149	0.515185	1.67801	3.25711	97.0097
	3181	313196	http://genome-www4.stanford.edu/cgi-bin/SMD/source/sourceResult?choice=Gene&option=Name&criteria=	0.515164	1.87537	3.64032	97.0097
	3630	314921	http://genome-www4.stanford.edu/cgi-bin/SMD/source/sourceResult?choice=Gene&option=Name&criteria=	0.51514	1.40696	2.73122	97.0097
	5161	322139	PPM2C	0.515055	1.71992	3.33929	97.0097
	2480	310387	http://genome-www4.stanford.edu/cgi-bin/SMD/source/sourceResult?choice=Gene&option=Name&criteria=	0.514861	1.32945	2.58214	97.0097
	2665	311123	BICD2	0.514449	1.51855	2.95181	97.0097
	1122	305169	SMARCA1	0.514381	2.16836	4.21548	97.0097
	2313	309675	PDLIM2	0.514165	1.30422	2.53658	97.0097
	2170	309119	RAB32	0.513865	1.64468	3.20061	97.0097
	3991	316418	http://genome-www4.stanford.edu/cgi-bin/SMD/source/sourceResult?choice=Gene&option=Name&criteria=	0.513819	2.66497	5.1866	97.0097
	4193	317264	ANKRD30A	0.51333	2.68928	5.23888	97.0097
	5364	323227	http://genome-www4.stanford.edu/cgi-bin/SMD/source/sourceResult?choice=Gene&option=Name&criteria=	0.513039	1.48785	2.90008	97.0097
	2791	311669	SGOL1	0.512347	1.65316	3.22664	97.0097
	5805	325211	MTSS1	0.511829	1.09462	2.13864	97.0097
	1806	307777	http://genome-www4.stanford.edu/cgi-bin/SMD/source/sourceResult?choice=Gene&option=Name&criteria=	0.511568	1.40057	2.73779	97.0097
	6491	327836	FLJ12892	0.51105	2.17381	4.25362	97.0097
	4180	317207	GTF3C5	0.511037	1.63694	3.20318	97.0097
	4105	316908	MSN	0.510951	1.45868	2.85483	97.0097
	4928	320948	C2orf22	0.51044	1.25374	2.45619	97.0097
	2915	312166	ANKRD28	0.510343	2.05346	4.02368	97.0097
	560	302558	SRI	0.510318	1.52714	2.99252	97.0097
	5545	324022	MGC8902	0.510271	2.02595	3.97034	97.0097
	6993	330705	http://genome-www4.stanford.edu/cgi-bin/SMD/source/sourceResult?choice=Gene&option=Name&criteria=	0.510172	1.82809	3.58328	97.0097
	1427	306417	PRKAG2	0.510159	1.58714	3.11108	97.0097
	6197	326840	http://genome-www4.stanford.edu/cgi-bin/SMD/source/sourceResult?choice=Gene&option=Name&criteria=	0.509973	1.87064	3.66812	97.0097
	1608	307075	RAPGEF2	0.509919	1.58173	3.10192	97.0097
	387	301781	WISP2	0.509808	2.69126	5.27897	97.0097
	7436	332879	http://genome-www4.stanford.edu/cgi-bin/SMD/source/sourceResult?choice=Gene&option=Name&criteria=	0.509799	1.86593	3.66013	97.0097
	558	302539	http://genome-www4.stanford.edu/cgi-bin/SMD/source/sourceResult?choice=Gene&option=Name&criteria=	0.509556	1.71524	3.36614	97.0097
	3409	314101	http://genome-www4.stanford.edu/cgi-bin/SMD/source/sourceResult?choice=Gene&option=Name&criteria=	0.509356	1.95954	3.84708	97.0097
	2945	312273	RARA	0.509325	1.69164	3.32134	97.0097
	6372	327447	http://genome-www4.stanford.edu/cgi-bin/SMD/source/sourceResult?choice=Gene&option=Name&criteria=	0.509275	1.96084	3.85026	97.0097
	6105	326522	http://genome-www4.stanford.edu/cgi-bin/SMD/source/sourceResult?choice=Gene&option=Name&criteria=	0.508801	1.84398	3.62417	97.0097
	2130	308937	PTBP2	0.508114	2.39985	4.72307	97.0097
	269	301244	FLJ10980	0.507842	2.11571	4.16608	97.0097
	1698	307399	DDX55	0.507749	1.49342	2.94125	97.0097
	6807	329633	http://genome-www4.stanford.edu/cgi-bin/SMD/source/sourceResult?choice=Gene&option=Name&criteria=	0.507743	1.89873	3.73956	97.0097
	1448	306501	http://genome-www4.stanford.edu/cgi-bin/SMD/source/sourceResult?choice=Gene&option=Name&criteria=	0.507662	1.29375	2.54844	97.0097
	7719	334252	http://genome-www4.stanford.edu/cgi-bin/SMD/source/sourceResult?choice=Gene&option=Name&criteria=	0.507356	1.35889	2.67838	97.0097
	3025	312636	http://genome-www4.stanford.edu/cgi-bin/SMD/source/sourceResult?choice=Gene&option=Name&criteria=	0.506444	1.89639	3.74452	97.0097
	4330	317928	DDEF2	0.506119	1.6527	3.26544	97.0097
	4873	320741	DOCK7	0.505464	1.65548	3.27517	97.0097
	2834	311805	GRIM19	0.505419	1.29297	2.55822	97.0097
	954	304434	ZNF278	0.505375	1.23558	2.44488	97.0097
	6279	327143	http://genome-www4.stanford.edu/cgi-bin/SMD/source/sourceResult?choice=Gene&option=Name&criteria=	0.504893	1.48501	2.94124	97.0097
	5695	324659	UGP2	0.504791	2.06716	4.09509	97.0097
	5006	321298	http://genome-www4.stanford.edu/cgi-bin/SMD/source/sourceResult?choice=Gene&option=Name&criteria=	0.504711	2.09886	4.15853	97.0097
	697	303212	KIAA1117	0.504409	1.06088	2.10322	97.0097
	6615	328591	http://genome-www4.stanford.edu/cgi-bin/SMD/source/sourceResult?choice=Gene&option=Name&criteria=	0.504353	1.9913	3.94823	97.0097
	386	301779	TSPAN32	0.504141	1.03414	2.0513	97.0097
	6232	326950	http://genome-www4.stanford.edu/cgi-bin/SMD/source/sourceResult?choice=Gene&option=Name&criteria=	0.503406	2.006	3.98486	97.0097
	2286	309575	KIAA1217	0.50329	1.85165	3.67909	97.0097
	6138	326625	ZNF295	0.503091	1.42569	2.83385	97.0097
	5745	324941	http://genome-www4.stanford.edu/cgi-bin/SMD/source/sourceResult?choice=Gene&option=Name&criteria=	0.502916	1.51361	3.00966	97.0097
	4483	318725	FBXL18	0.502618	1.0909	2.17044	97.0097
	7464	333012	http://genome-www4.stanford.edu/cgi-bin/SMD/source/sourceResult?choice=Gene&option=Name&criteria=	0.502147	1.81419	3.61287	97.0097
	3307	313692	http://genome-www4.stanford.edu/cgi-bin/SMD/source/sourceResult?choice=Gene&option=Name&criteria=	0.501971	1.24975	2.48968	97.0097
	993	304563	SYNGR1	0.501169	1.73882	3.46953	97.0097
	7146	331441	http://genome-www4.stanford.edu/cgi-bin/SMD/source/sourceResult?choice=Gene&option=Name&criteria=	0.50116	1.79845	3.58857	97.0097
	1319	305991	M6PRBP1	0.500754	1.51553	3.02651	97.0097
	2393	310002	CBX3	0.500583	1.506	3.00849	97.0097
	4110	316949	OGT	0.50048	1.81299	3.6225	97.0097
	5403	323426	AXL	0.500263	1.75725	3.51265	97.0097
	4192	317263	PARD3	0.499883	1.60901	3.21877	97.0097
	4171	317183	GSN	0.499793	1.52735	3.05596	97.0097
	3942	316111	ETAA16	0.49921	1.8958	3.7976	97.0097
	637	302899	FKBP7	0.498455	1.70294	3.41643	97.0097
	6169	326728	http://genome-www4.stanford.edu/cgi-bin/SMD/source/sourceResult?choice=Gene&option=Name&criteria=	0.498293	1.23896	2.48641	97.0097
	4560	319090	http://genome-www4.stanford.edu/cgi-bin/SMD/source/sourceResult?choice=Gene&option=Name&criteria=	0.497312	2.2453	4.51488	97.0097
[truncated: 1,729 more rows]
